# Supplementary material for: End-to-end multimodal structure elucidation from raw spectra combining contrastive learning and evolutionary algorithms
Source: Nat Commun. 2026 Jun 5;17:5013. doi: 10.1038/s41467-026-73846-y (PMC13241512; doi:10.1038/s41467-026-73846-y)
Supplement: Supplementary file 4 — Source Data [file 41467_2026_73846_MOESM4_ESM.zip]

Archive with 102 entries (84 files):
- source_data/
- __MACOSX/._source_data
- source_data/supp_fig14 2/
- __MACOSX/source_data/._supp_fig14 2
- source_data/supp_fig10 3/
- __MACOSX/source_data/._supp_fig10 3
- source_data/supp_fig10 2/
- __MACOSX/source_data/._supp_fig10 2
- source_data/supplementary_fig11/
- __MACOSX/source_data/._supplementary_fig11
- source_data/.DS_Store
- __MACOSX/source_data/._.DS_Store
- source_data/fig6/
- __MACOSX/source_data/._fig6
- source_data/supp_fig14/
- __MACOSX/source_data/._supp_fig14
- source_data/supp_fig13/
- __MACOSX/source_data/._supp_fig13
- source_data/supp_fig3/
- __MACOSX/source_data/._supp_fig3
- source_data/supp_fig12/
- __MACOSX/source_data/._supp_fig12
- source_data/supp_table12 2/
- __MACOSX/source_data/._supp_table12 2
- source_data/fig6 2/
- __MACOSX/source_data/._fig6 2
- source_data/supp_table12/
- __MACOSX/source_data/._supp_table12
- source_data/fig5/
- __MACOSX/source_data/._fig5
- source_data/fig3/
- __MACOSX/source_data/._fig3
- source_data/supplementary_figure_15/
- __MACOSX/source_data/._supplementary_figure_15
- source_data/supp_fig10/
- __MACOSX/source_data/._supp_fig10
- source_data/supp_fig9/
- __MACOSX/source_data/._supp_fig9
- source_data/supp_fig14 2/fig14.csv
- __MACOSX/source_data/supp_fig14 2/._fig14.csv
- source_data/supp_fig10 3/supplementary_fig10.csv
- __MACOSX/source_data/supp_fig10 3/._supplementary_fig10.csv
- source_data/supp_fig10 2/supplementary_fig10.csv
- __MACOSX/source_data/supp_fig10 2/._supplementary_fig10.csv
- source_data/supplementary_fig11/supplementary_fig11_top.csv
- __MACOSX/source_data/supplementary_fig11/._supplementary_fig11_top.csv
- source_data/supplementary_fig11/supplementary_fig11_bottom.csv
- __MACOSX/source_data/supplementary_fig11/._supplementary_fig11_bottom.csv
- source_data/fig6/fig6_left.csv
- __MACOSX/source_data/fig6/._fig6_left.csv
- source_data/supp_fig14/fig14.csv
- __MACOSX/source_data/supp_fig14/._fig14.csv
- source_data/supp_fig13/bertz_kde.csv
- __MACOSX/source_data/supp_fig13/._bertz_kde.csv
- source_data/supp_fig13/tanimoto_kde.csv
- __MACOSX/source_data/supp_fig13/._tanimoto_kde.csv
- source_data/supp_fig13/cosine_kde.csv
- __MACOSX/source_data/supp_fig13/._cosine_kde.csv
- source_data/supp_fig3/supplementary_fig3.csv
- __MACOSX/source_data/supp_fig3/._supplementary_fig3.csv
- source_data/supp_fig12/supplementary_fig_12b.csv
- __MACOSX/source_data/supp_fig12/._supplementary_fig_12b.csv
- source_data/supp_fig12/supplementary_fig_12a.csv
- __MACOSX/source_data/supp_fig12/._supplementary_fig_12a.csv
- source_data/supp_table12 2/supplementary_table12.csv
- __MACOSX/source_data/supp_table12 2/._supplementary_table12.csv
- source_data/fig6 2/fig6_left.csv
- __MACOSX/source_data/fig6 2/._fig6_left.csv
- source_data/supp_table12/supplementary_table12.csv
- __MACOSX/source_data/supp_table12/._supplementary_table12.csv
- source_data/fig5/fig5_toprow2.csv
- __MACOSX/source_data/fig5/._fig5_toprow2.csv
- source_data/fig5/fig5_toprow3.csv
- __MACOSX/source_data/fig5/._fig5_toprow3.csv
- source_data/fig5/fig5_toprow1.csv
- __MACOSX/source_data/fig5/._fig5_toprow1.csv
- source_data/fig5/fig5_toprow4.csv
- __MACOSX/source_data/fig5/._fig5_toprow4.csv
- source_data/fig5/fig5_bottomrow2.csv
- __MACOSX/source_data/fig5/._fig5_bottomrow2.csv
- source_data/fig5/fig5_bottomrow3.csv
- __MACOSX/source_data/fig5/._fig5_bottomrow3.csv
- source_data/fig5/fig5_bottomrow1.csv
- __MACOSX/source_data/fig5/._fig5_bottomrow1.csv
- source_data/fig3/fig3a.csv
- __MACOSX/source_data/fig3/._fig3a.csv
- source_data/fig3/fig3b.csv
- __MACOSX/source_data/fig3/._fig3b.csv
- source_data/fig3/fig3c.csv
- __MACOSX/source_data/fig3/._fig3c.csv
- source_data/fig3/fig3d.csv
- __MACOSX/source_data/fig3/._fig3d.csv
- source_data/supplementary_figure_15/chemotion.csv
- __MACOSX/source_data/supplementary_figure_15/._chemotion.csv
- source_data/supplementary_figure_15/simulated.csv
- __MACOSX/source_data/supplementary_figure_15/._simulated.csv
- source_data/supplementary_figure_15/inhouse.csv
- __MACOSX/source_data/supplementary_figure_15/._inhouse.csv
- source_data/supp_fig10/supplementary_fig10.csv
- __MACOSX/source_data/supp_fig10/._supplementary_fig10.csv
- source_data/supp_fig9/supplementary_fig9.csv
- __MACOSX/source_data/supp_fig9/._supplementary_fig9.csv
