# Supplementary material for: End-to-end multimodal structure elucidation from raw spectra combining contrastive learning and evolutionary algorithms
Source: Nat Commun. 2026 Jun 5;17:5013. doi: 10.1038/s41467-026-73846-y (PMC13241512; doi:10.1038/s41467-026-73846-y)
Supplement: Supplementary file 4 — Source Data [file 41467_2026_73846_MOESM4_ESM.zip › source_data/supp_fig14 2/fig14.csv]

PCA1	PCA2	Category
-1.3705289410781718	-2.588960171453636	simulated
-0.9876726771657165	-1.867247247377451	simulated
-4.374485990599867	-0.11552852087310904	simulated
0.33357094013552047	0.3317048181326549	simulated
-1.5354165326460438	0.6491644404587299	simulated
-1.7678969539562488	-2.088853926870569	simulated
-1.4372535349592135	-3.114811932705793	simulated
2.1035005210131206	1.4538131915777093	simulated
1.6206275735243525	-0.9116603733502846	simulated
-0.007416222765445356	-1.2256320106402314	simulated
4.668328653720066	-1.7305807403153703	simulated
2.9995031330249096	-1.027129345205302	simulated
-0.9769716814117294	-1.6944110843121643	simulated
5.194375543076802	-2.327765572769964	simulated
-2.5700721689105177	-0.6224879314346493	simulated
1.2800278844422848	-0.5715768766776087	simulated
2.0050541008117393	-2.8838934172117803	simulated
-4.512308904798803	0.008293628325509436	simulated
-3.727461274625486	2.314374540224226	simulated
4.648558171308731	-0.695790072085739	simulated
1.0567590251563557	0.2941627161797572	simulated
-3.1606398256578663	-3.3770290391185345	simulated
-0.21585904377825016	2.1956616187639164	simulated
1.970585440853185	-1.5362275925254385	simulated
-2.8504794880922293	0.31658466739088326	simulated
-4.017503650572863	0.9924520971731796	simulated
-3.435051884940368	1.2050019379870502	simulated
-2.688270813700159	-3.5323137811011236	simulated
0.4045220840336985	-2.8921075648944474	simulated
1.529922734261855	1.4215548453423552	simulated
4.6815889611362405	-0.9533374008909454	simulated
-3.6712197892005416	1.037943990501955	simulated
1.17542562346079	-3.070267087004538	simulated
1.8778846884452878	2.498492130873043	simulated
-0.9259546318279255	-1.3700166909524027	simulated
5.308888934710277	2.4759893728037743	simulated
3.6791873573807106	-2.3110208956537748	simulated
0.5793226954810066	5.352347501932827	simulated
-1.079620615371995	-2.7597526508810812	simulated
-0.41715639173159447	-3.064627558934231	simulated
-1.31453033193831	0.7221385393339547	simulated
-0.5406944537171666	0.7945233803286053	simulated
-3.5201380052396907	-2.7221680867132765	simulated
-5.630833048823336	1.283115056236042	simulated
-0.7180065318217685	3.5999898298453337	simulated
-1.222472959521255	-2.5692446279376795	simulated
0.5729423780927243	-0.4305188130785792	simulated
2.4061142422811392	2.4994643165786754	simulated
2.3882457422650774	4.509884389482292	simulated
-1.602128986599519	-1.1022704747505232	simulated
4.884753893214731	-1.5821121313476707	simulated
2.091280184664905	4.743686603523003	simulated
-0.555922583700469	-0.1132042924308473	simulated
-0.7231672556900277	-2.2641724572932764	simulated
2.5165996553346766	-0.3552242716450875	simulated
-2.5568900796056306	1.6832210246935466	simulated
-2.27087728171092	-0.021695262171830945	simulated
0.36379221725943994	3.3373938198816084	simulated
2.5943752997848497	-2.5796298838851293	simulated
-1.9410050507923193	0.10466801460420895	simulated
3.1505373767141593	-0.8575435942285496	simulated
2.299167079400718	-1.6599809780323307	simulated
0.9672896491913529	-1.0893033525288665	simulated
2.959295559057976	-1.3556383619096686	simulated
3.9622242053090666	1.6704292233410107	simulated
-2.5188468914171693	-2.030948442797589	simulated
-0.0547992281441489	0.2731544769791065	simulated
-5.101586010759477	0.9226297732075467	simulated
2.3489038309819286	-1.5833286850104844	simulated
3.4248167297953587	-1.916347098179105	simulated
0.7635458324961438	-0.945784604219274	simulated
-3.8472661369798904	-1.905954072525497	simulated
-0.9435637147253557	-1.7099418261941686	simulated
-2.3996523254817026	-2.625915729022323	simulated
-1.0894304376871113	-1.1694847428671957	simulated
1.5034886939147953	6.156722217198798	simulated
-0.4971490116325046	-2.2154388474279467	simulated
-3.083856511979218	-2.2177558992690463	simulated
1.0999260751342992	3.823315937844731	simulated
-0.9328901931637636	-2.5164915000334624	simulated
-3.4067890167908117	0.781596975419495	simulated
-1.3514981312104424	-3.154047240075477	simulated
-1.7538893971922838	-2.1362581621042493	simulated
3.9956044775139734	1.9125133519768023	simulated
0.8769652347250928	4.1161952474023655	simulated
0.21577440804870146	-2.6176427536954336	simulated
-2.812918470213787	3.4196614922054893	simulated
-1.8015609516624838	-2.91481077409869	simulated
2.1484792147758776	-1.8297816190362501	simulated
-2.2728235160555132	1.036150891480571	simulated
1.4378292877437144	-1.5638275495635496	simulated
4.598938458853767	0.08329969834179402	simulated
-0.15090626156426876	-1.915487508827919	simulated
-2.276957500174865	0.8577916226782809	simulated
-1.5383639865781042	-2.921138898768426	simulated
-2.281292553696186	4.525237511367482	simulated
-0.33990475173533763	-2.959861599912125	simulated
-0.16815328331491677	-0.1974202600504061	simulated
0.46225117972504814	4.79209315276996	simulated
-3.000790450020812	-2.307251454911819	simulated
-1.8449537263265614	3.962865475067827	simulated
-3.389258069387838	2.805341373122179	simulated
-2.759574253805102	-3.1453370095368998	simulated
2.775992577487821	-3.5189927670390695	simulated
-3.6419828566239767	0.6097097622620806	simulated
3.7019361635866255	-2.3075549256210985	simulated
-3.709133596044456	2.118461975492361	simulated
-1.8299292986303912	-3.0463012996599352	simulated
-0.5423074836538229	0.7994089631670849	simulated
-5.388558131552546	1.3899704610808552	simulated
2.3995321409746184	-2.250044751250362	simulated
3.0382647877512756	1.0208773208948934	simulated
0.21872636804929935	-4.075219149996648	simulated
-1.9503714397062544	-1.9484364001414447	simulated
-0.6049251308500053	0.8380546795165634	simulated
-3.4842362416404016	3.940484413267762	simulated
-4.809478882951392	0.5300778165491926	simulated
3.3120524678440213	1.8192641369893008	simulated
-0.3542395873518194	4.350111008774513	simulated
-2.10639030173859	-2.4029648122849556	simulated
-2.6937243594240035	-0.23245543214280331	simulated
-1.7459530812946105	1.720241603804841	simulated
-1.0112541982852912	1.6235456056377167	simulated
1.5292034228122016	2.1971246307441987	simulated
2.8320905096443876	-1.4465592707416701	simulated
-2.3339693189128563	-3.13160497838275	simulated
-2.101021941711784	2.0682421148791517	simulated
3.8961160924250886	-1.6615702844898912	simulated
-3.50539571622109	4.786315567118157	simulated
-4.076482461094933	-2.596515491232188	simulated
-4.353540424372764	2.2006833906483054	simulated
3.6529849609167746	-2.4167509712834385	simulated
0.9973040934376772	-1.8118086003421567	simulated
-2.330203573776733	-3.9085095192084753	simulated
2.4255836991276873	1.6276636943817973	simulated
2.6596070397381353	-2.7269653651329957	simulated
-2.822233598093697	-2.9963435399272504	simulated
-5.352162930854103	0.37446909660654815	simulated
-2.730156453535266	1.555772088405519	simulated
3.10452156104625	-1.3936918485458958	simulated
1.986122317434432	-1.4166355827897201	simulated
1.106037592550551	-1.4430939653951405	simulated
2.466214202727587	-2.4411844931085587	simulated
-2.0093510595904513	-0.9296070956346053	simulated
-1.52629941761852	2.55091012701957	simulated
0.33342576044480066	1.1489926708220344	simulated
3.76150952864392	-1.4911315947088681	simulated
-4.187663058581072	-2.705294639367315	simulated
-2.5403512464054017	2.9479463839912805	simulated
1.5320900378518818	-2.4115087789186105	simulated
-5.646936870394953	1.6911371517842495	simulated
-4.003288032840624	0.8648878779541777	simulated
6.550330132819955	-1.0788353231500434	simulated
3.2757363769936547	-0.31245121854744273	simulated
-2.666279649723178	-2.5657031196940574	simulated
-0.040378996825114574	6.493146588820018	simulated
-1.6018460641821197	-2.643466585113073	simulated
0.6220569750056778	-0.47149714037093654	simulated
-4.750220342500902	3.1204986678590685	simulated
0.763072214747624	-2.1358269796100138	simulated
2.1195220898411598	2.1129275865094117	simulated
0.7880933562758698	2.4226131383803367	simulated
-2.4644322137412917	5.963538642029182	simulated
3.6063260718743777	1.5992074608163325	simulated
-2.85225694847107	1.476832730413245	simulated
2.0928022502838255	0.1979324859100048	simulated
-4.014119949302398	-1.7008091309646947	simulated
2.0827971936790246	1.9552749889861116	simulated
-2.9834594636799006	0.2666895320570237	simulated
-1.6887189089958903	-2.1953067111132203	simulated
-4.8846008169332915	1.9304907338626127	simulated
5.003594092181491	-1.5917386274227006	simulated
-2.7925176787793022	2.7945723036795114	simulated
0.5758591534518829	-2.3057871218587054	simulated
-3.750989446894826	5.150405164412018	simulated
-3.529364699803543	-2.649109219674094	simulated
-2.406420519955819	0.054414403906740245	simulated
1.6767028333618943	-2.2756779359609256	simulated
-1.030036119598371	-3.370514437786396	simulated
-1.9053351215697854	-0.33870451050516964	simulated
-2.682237181731578	2.444616160197342	simulated
2.6562917789587166	-2.695093384129997	simulated
3.390963386023005	-2.5379871699639094	simulated
-0.7752154012829663	-2.533209019842147	simulated
-2.570915222436158	2.2810173116208396	simulated
-1.8050476059406761	3.9762522242793565	simulated
1.7665994197051604	5.13476406503106	simulated
1.4329901497392832	-2.5893434674181335	simulated
3.3730795074159916	4.768197816816982	simulated
-4.412212647068957	-0.5580466067109713	simulated
-2.954457844162963	-2.9680808594438712	simulated
-1.85042686353477	-3.0018294933447356	simulated
0.6656721988386941	1.2064418549244125	simulated
-3.308091154081059	-2.8604945343800416	simulated
4.44477172683294	-1.6561939161529657	simulated
1.1447360850080937	1.4561771426577064	simulated
-5.556829736165863	1.4670326539528735	simulated
-1.86462640619063	-2.275498901488094	simulated
0.03154884910605348	-0.27360870778315244	simulated
2.5340651878044445	-0.7401576793222296	simulated
2.4569413363932906	3.5031867573555378	simulated
-3.4632304532294444	-1.3335569711564252	simulated
-2.4466092283886267	-2.472993707191161	simulated
1.4758626281427076	0.7743594942831445	simulated
-3.613499740283471	-2.748591355172216	simulated
-4.896128879165464	-1.4423758997671121	simulated
5.01766024532223	1.0799515575805885	simulated
-0.946508430152775	0.5619293159611426	simulated
2.825137660857727	-2.36992702935202	simulated
-0.8296072303463735	1.2352400970590243	simulated
1.9429559548111837	2.250393787188751	simulated
-1.8116763643369274	1.703034274214698	simulated
-4.7053645546550005	1.1106548658877788	simulated
4.113980906853905	-2.5322914172772335	simulated
-0.10778572105667662	0.4967361898222988	simulated
2.1886959624901214	-1.7187858173577268	simulated
-1.652121495269978	5.288525383807047	simulated
1.0822801414466758	3.1119905606789104	simulated
-1.4207550986918303	-0.49599279987014583	simulated
-2.4482770323036824	2.867083796337213	simulated
2.945231111217354	-1.6435696750584816	simulated
3.127469003107501	-1.4187694422211237	simulated
0.0028984867130803335	0.14677318149130517	simulated
1.0903582297247736	5.374760998202727	simulated
-1.4149116487042523	1.9392232779767582	simulated
-3.888871446668449	-0.3913648043310178	simulated
1.3385565583727224	-2.4000561716633686	simulated
2.346890477668287	-0.5901902389157186	simulated
0.5234438953658771	3.425158808796163	simulated
-3.7212557798039594	-0.807582458217562	simulated
-3.08517379398358	-0.18010531110613323	simulated
0.6826814803238691	-3.3931566188652686	simulated
-2.0888461876763342	-0.3827593961120325	simulated
-0.2757143068409828	-2.8455152295032584	simulated
1.8931019504180644	0.8038529970759483	simulated
-1.4858579995424044	4.106058135027712	simulated
-3.4521215021483416	1.0944860785097192	simulated
5.262600721091115	-0.6802953545293111	simulated
-3.693390376975243	-2.329763276443851	simulated
-2.181188652740427	-0.07550594441654652	simulated
1.3507804263162637	1.3332841047528383	simulated
-2.9996329909393515	1.799761476566604	simulated
-4.6928779821058235	2.3144847383970735	simulated
3.308829595477295	-2.2309311975874184	simulated
2.8918980265189083	2.7657304588100002	simulated
-3.4578147737521934	-3.053246079994572	simulated
2.8886644665250483	-2.0159267550757596	simulated
3.1356937395122877	-0.9672476971819551	simulated
0.6996529087637311	2.9186399560338145	simulated
-1.2181005427414224	3.4712397262356163	simulated
-3.742708691414593	2.393663020842472	simulated
5.1271981491694625	-1.0642648965942823	simulated
-4.41002559223786	-0.19256271657433455	simulated
-2.9614851140115417	2.7254443331517386	simulated
1.0981072444026752	-2.2346729918095494	simulated
-1.8079361686282367	0.9745278054464125	simulated
2.951414160461694	1.3875226626029595	simulated
4.221813726918978	2.7115648517517834	simulated
-0.6844115612368303	0.5617012599384962	simulated
-2.7725256991116276	3.0982383606118473	simulated
3.6567809744567357	0.2619598639697064	simulated
3.0136122721373724	-0.3602151485600816	simulated
-2.7693976012572983	3.0176043094581044	simulated
3.280986512989871	2.6089409283394427	simulated
1.529812658413872	-2.2266018683009574	simulated
-2.6875176177855273	1.4783505641312487	simulated
2.0910858725688084	-1.325359183165885	simulated
3.312532203650825	2.5323816087357205	simulated
0.853736589498986	1.5666538701838022	simulated
3.2545508671524352	-1.0700398114757528	simulated
0.03954887832665044	-3.3097536844465614	simulated
-1.6561887260582226	1.2345781272963618	simulated
-3.3278620496089437	2.3564745535238165	simulated
-1.626392898338031	-2.736819097734768	simulated
-3.238427686732792	-2.463942529024991	simulated
1.5997769931546864	-2.5698547245569907	simulated
5.732639434168309	0.060959907593283534	simulated
3.2586584088744397	0.7002830473922644	simulated
-1.9214945207114302	-2.9835428468307676	simulated
-3.2108389427091395	0.16275568987019995	simulated
1.5949505081703288	0.33658262968865804	simulated
-4.914003876428562	-1.5962396904673177	simulated
5.5397421488847245	1.6950641207840669	simulated
3.2231586299483848	-2.0400538044338226	simulated
0.35169251811723684	0.595856539707364	simulated
4.5617275517036315	2.4398497087529902	simulated
-0.6408963742198553	-4.1774369521278025	simulated
-1.7990907134439356	-1.9856079397649598	simulated
1.6549307004097713	2.940894325051635	simulated
2.005989335987973	0.3009393693323972	simulated
-0.7790516077946639	4.751174315573414	simulated
3.8485419309236084	1.2483832347615387	simulated
2.8651166094475573	-0.2325576565280572	simulated
-2.5347730472373677	-2.1251136552358343	simulated
1.4410121512291942	-2.567726560959372	simulated
1.3136502323427348	-1.9539677690909372	simulated
3.1043142038000897	-2.3489054705179906	simulated
1.0102177695341161	2.0398612553277533	simulated
2.2563044676376327	-1.3349148710957761	simulated
0.5263616985282907	-3.020934261877177	simulated
5.073669349008071	1.8702641495309082	simulated
-3.1847389162883544	-1.7925864485602587	simulated
-1.449431470957354	-0.8717151760788027	simulated
3.7899448002665754	1.2339589708029404	simulated
-3.7961851687209482	-0.3100586762699139	simulated
2.157708101105457	0.021380726326342497	simulated
5.069606297508345	-1.4611947521115802	simulated
-2.5122675163471446	1.8129649743272154	simulated
-1.1098961131339795	1.5107315521755504	simulated
-3.2869122705373526	-3.2091405092123897	simulated
-2.9578489189171893	1.295823596840716	simulated
-0.21441405810101657	3.9567429206413745	simulated
-1.0925042176776258	0.9196226750513427	simulated
4.98796546251096	-0.3004394285461071	simulated
-1.7023165101580828	-0.09404675747077267	simulated
-0.4346328370660535	1.6190541633931688	simulated
3.2903549364087143	3.9763903067874256	simulated
-3.6612673565337066	-2.953010653102846	simulated
-1.6783927225472401	0.5460422431325395	simulated
3.258603152440356	0.27938014072918016	simulated
0.11176198292287283	1.3810809044180927	simulated
-0.21203475984354486	-1.7776577053159286	simulated
-0.7177975472203004	-2.9380688791707152	simulated
-2.6100114454886576	5.210086893705917	simulated
-0.9563590356127868	-2.6999983774363066	simulated
4.054907859345123	-1.2105517645078494	simulated
0.21227620553716023	0.14896012792131214	simulated
-4.7303835507830065	1.9354405345807886	simulated
2.9267126337485583	-1.9789109451165816	simulated
-1.2695053720685507	3.4826437976064866	simulated
4.092451674698318	0.18906119271081318	simulated
-1.0578982591242723	0.2710908767587905	simulated
-2.175568652566966	-0.423703547740114	simulated
-3.8656283092236046	-0.48457080015534404	simulated
-1.6923953186332032	-3.108942455533097	simulated
-0.6539020231959786	-2.793463087650251	simulated
-1.625637145265635	-0.7723782443413053	simulated
-2.26174172528779	6.4921672708710565	simulated
0.931326691522996	-3.0879932559491974	simulated
-1.3579561277514471	-3.4314301000596323	simulated
4.677004976301336	-2.7292558529036026	simulated
-4.164622835048195	-2.585842974720375	simulated
2.8628867944893304	2.613024072576092	simulated
5.702792665055925	0.03542917871462421	simulated
3.637894148992622	4.390012786620812	simulated
-0.233909197533231	1.935335938109662	simulated
1.9425616118856133	1.9264072888718704	simulated
-3.1825917523098077	2.9519288973843087	simulated
3.439012095497991	-0.09161520487401653	simulated
1.200208678866416	-1.8368252852425315	simulated
3.610582010273792	2.8879244763927026	simulated
1.6945914952365384	-1.1857930804172396	simulated
0.8801894132276513	-3.1749331360755293	simulated
-0.5521076777877246	-2.0718920013820115	simulated
0.6461871938464597	0.32257698245460065	simulated
-2.684136867286683	0.9259016533864052	simulated
-1.3874021557684908	2.86804386739593	simulated
2.1374386561879466	2.1114599581706144	simulated
1.0814267823583217	3.141459814545588	simulated
-4.030758713171771	2.643316951338261	simulated
-1.393058260616139	2.231942386951011	simulated
1.2490161605969394	2.6827987576480803	simulated
3.75771003992217	-2.6593839818574034	simulated
3.126566392219048	-2.41954273946265	simulated
-2.8378623081890475	-1.5333365401282508	simulated
1.48720573450176	1.6277916948349778	simulated
-1.9011920830502929	-0.06343479596238434	simulated
-0.6736552107117804	1.727242286539306	simulated
-1.3265108047051153	-1.8670917410256442	simulated
3.813316385103387	-1.399599038114835	simulated
-1.5851502144735738	-1.874411412265232	simulated
4.005360029517452	1.9180310767811601	simulated
2.8821464070245906	-2.0125743322765426	simulated
-3.0658794021067988	-3.136849352529505	simulated
-1.6487840166708354	-2.1584067169991688	simulated
3.5889264874092457	-1.8865824730553882	simulated
1.73029938797715	-0.595943971360949	simulated
2.409044756998235	2.4444716299838354	simulated
1.9992995809568181	-1.8060024688700618	simulated
-3.484162502070206	3.9482445512567264	simulated
-2.026597222963654	-3.9351789451051595	simulated
-4.187004841285507	-0.5554330873163075	simulated
5.087091339907319	-2.5997745845254547	simulated
2.104737054042289	0.39613511521897404	simulated
5.157282673658685	-2.615970206011141	simulated
2.4913373431546666	-2.0787091759809986	simulated
-3.5987787496907395	4.211643358366889	simulated
2.4526898710911205	-0.6801383168471301	simulated
-2.4599640474674604	-0.686601752554272	simulated
1.0586212943743456	-0.39422336364573923	simulated
0.038683800490713814	0.37951925289706306	simulated
-4.188310095463327	-2.8295272162892657	simulated
-0.9617045143822571	1.6365390862507183	simulated
-3.755956475981795	5.12580405619375	simulated
0.20703626238015846	-2.8259706197016112	simulated
-4.317046736806197	-0.7510752005783085	simulated
0.3645895644867833	1.9934631385334112	simulated
-4.18542854095204	-2.2079702805404935	simulated
-5.301323183010783	0.4723181137411854	simulated
-4.920998609542364	0.9532692066489595	simulated
-3.5828096766428783	0.8997815320655632	simulated
1.2986071643299448	-2.947346171407943	simulated
1.6997993169715604	0.5350902799910882	simulated
-3.1195671614758194	-0.7470492969295723	simulated
2.33606242853144	-1.370432572873085	simulated
1.6741550564940593	-2.9450481680802585	simulated
-2.21249901309473	-1.001204699996592	simulated
-2.1519175511475463	0.6295740394711828	simulated
-3.781170971945593	2.872403054237792	simulated
-1.7218187015383195	-2.6209015275869496	simulated
2.511439804980141	-1.2759392422673586	simulated
2.8592429246963302	1.2089836211475287	simulated
-0.8447306265189526	-2.254389061852811	simulated
1.102772756032245	2.027929327859677	simulated
2.2142839790871953	5.161665350143801	simulated
-3.3934121742123144	-2.971237925246724	simulated
4.654608041650281	2.076839869606576	simulated
2.5519283496921394	2.9079836920859536	simulated
-0.13635368420522853	4.2563976204854015	simulated
-0.499787722381706	0.4015857018799191	simulated
2.0994205238660557	4.56233095612857	simulated
-0.42803766474025007	-1.0532961582296996	simulated
1.030225037488096	2.8297207055311535	simulated
-3.832932136403941	-0.11065693381129281	simulated
0.6682156868590049	2.7152353870002344	simulated
0.7423473096402486	2.199765857000042	simulated
-0.9202998878502575	0.5787929606304378	simulated
4.107465118832391	2.134586814342792	simulated
-3.9873582109971784	1.2931168531388655	simulated
2.6220185226838653	0.9496336687952224	simulated
0.6175771419781985	0.14461299218548251	simulated
2.914467774010369	4.492920415428934	simulated
0.4800601139170444	2.269416210739585	simulated
-2.696406135690332	-3.2553159725546834	simulated
1.988383798578497	0.41703553944606364	simulated
3.337450367874557	3.8541467843383037	simulated
-2.1084362197978326	2.5254199379140885	simulated
-3.1917637024241756	0.6161141400236394	simulated
2.565447307673176	2.375944586996399	simulated
0.2512937162819369	-2.8956268290581373	simulated
-5.339794807676883	-0.8637224114896311	simulated
-3.60200463996918	1.3737636164927827	simulated
3.692823926597037	0.7838392708749307	simulated
1.750304810521985	3.363182275659234	simulated
0.31129076605884015	1.6223505781402718	simulated
2.2866520444090646	1.587836399900496	simulated
-1.0847084314099833	-0.5322972063331799	simulated
2.0920906330350855	-1.23041679697171	simulated
0.3467553671957222	5.889266398424693	simulated
-2.3481740021854485	-0.829306883635463	simulated
3.709446707439325	-0.4162086546278136	simulated
4.024994616501967	-2.371796735734486	simulated
-0.6616044463290145	-1.5939962343829863	simulated
-1.6214475307231249	-2.801158081951929	simulated
-5.4817573767850885	2.0134484050100743	simulated
-0.2903183264429004	4.467950713759692	simulated
2.3856201745546364	1.7970523731407648	simulated
3.7491402479654288	1.2477906561746988	simulated
-1.499953845805151	-0.5444104077692288	simulated
-2.739972713616804	-1.9054043136225736	simulated
1.424588368000109	6.689199806070771	simulated
-2.731944127218025	0.7678643415361763	simulated
-2.087897113948665	0.2718579184325732	simulated
-0.6599507621281954	-2.801220099456157	simulated
1.4083702469164672	2.890203998324801	simulated
-2.1366670126850402	4.470503793983955	simulated
-2.441501689307896	2.209439209462891	simulated
-1.1315172867148555	-1.1559536510817223	simulated
2.562157590036749	-1.4361156266292545	simulated
2.6311423995595624	-1.4474995954264587	simulated
-2.6600857001244584	1.7175919399179926	simulated
-2.3463156323931136	1.8928069494676714	simulated
3.289150099363586	0.971639691040954	simulated
1.9654564863062054	-1.8487087503555528	simulated
2.1887531103993636	2.2713483886765995	simulated
-5.427508607321684	0.9879559538465982	simulated
-0.48499063825351546	0.5958556587072507	simulated
4.6140702480909646	2.0963230890128717	simulated
2.603523750488932	-1.8717848077569574	simulated
1.5482616461181251	-1.216062689418913	simulated
-0.4132316349831834	1.6762468723851731	simulated
-0.5060560120652188	-1.6410328497255602	simulated
2.0231826728579225	-0.5049785020412284	simulated
1.5301622728385502	0.29953622639728905	simulated
0.47340802524925746	-3.1714507118503454	simulated
0.935537940916515	-1.9770267425168149	simulated
-3.690098861936086	-0.09268574755815098	simulated
-2.4350403438493964	-0.5355375763862268	simulated
2.7168141707053786	-0.8765062211132475	simulated
-0.8488456375549464	-0.5711050807979188	simulated
3.805598893005404	2.303576358165298	simulated
1.3587878176232866	-2.3189658500056907	simulated
4.880244803015085	0.8041548569304571	simulated
-5.439545516316017	4.232418523903483	simulated
1.2076315535439162	2.6151615308866702	simulated
-3.980366858279044	-2.875232595302844	simulated
-2.231574342473401	-2.866306216334333	simulated
4.133317698625134	-2.334483086207566	simulated
-0.46776373911429214	-3.2645861211692395	simulated
-0.8743812343624422	-0.24393997962551972	simulated
3.9680402745520893	1.6581455816687243	simulated
-1.6172525198542584	-2.8145386863452573	simulated
-0.1218155144609185	-2.6261802566714185	simulated
-0.30174378890393994	0.8018088744092174	simulated
4.830326439992787	-1.1040001678471483	simulated
4.985986671122272	3.8105301124797015	simulated
-3.584387258774795	-2.9201291732379397	simulated
1.7022973034527324	-3.70823235063465	simulated
-2.1668916471447046	-2.3542301797760197	simulated
0.2922619297260557	-2.796059201734268	simulated
-3.1595822751626907	2.1366139884388513	simulated
2.5921018276433068	-2.1080408638839083	simulated
3.4043961332535733	-2.384616668658764	simulated
-1.440425885944313	3.3635007990326633	simulated
1.7881561098743746	-1.5304608982948131	simulated
-0.7242333468368408	-1.846313624911579	simulated
-0.4562448825953159	1.4581321867074344	simulated
2.094277828216892	-2.1947181197437375	simulated
4.666742464872971	2.271141603452498	simulated
4.493516830855455	0.018722318048393322	simulated
-0.5535110510353158	1.8091822885747644	simulated
-1.1519547136953305	-2.060137684380555	simulated
-2.3995084973172474	-2.2298232484522496	simulated
-1.1646637299488183	3.0559877814244234	simulated
-1.3435868974872447	0.2526637344330743	simulated
-1.767375603045584	2.095356166817692	simulated
1.1357452786463984	2.687728476808309	simulated
2.2457647637709743	-0.4020365594344238	simulated
-2.234804712831999	3.9090273510581994	simulated
-1.3724341250621526	3.993791357426778	simulated
3.341919030158101	-3.1531005933879204	simulated
-1.3203600629160446	0.3571941253302797	simulated
1.8155706460597605	-1.317477722172666	simulated
-0.5112333159974238	-3.586230467672109	simulated
1.3760169958854735	-1.0652284300769952	simulated
2.037327399986405	-2.586673310571216	simulated
4.079598535975825	-1.1341833143749964	simulated
0.33665726724792977	-2.1419450323744367	simulated
2.520900204535964	-0.11939812067506977	simulated
4.46539010165424	2.2845966977633596	simulated
1.767407036788381	-2.0904700638718072	simulated
-0.5582718753613991	5.010552591963035	simulated
2.4147886777563703	-0.3299495396073079	simulated
2.723852016060907	-2.448406001203009	simulated
1.2994555198631965	-2.1571455436105675	simulated
-2.226083271708349	2.260906003591564	simulated
3.454230322901869	-0.72584284390177	simulated
-1.7399327270844274	-0.7912977131222303	simulated
-3.9588885998583874	-0.49094534885134045	simulated
-2.1784697674776945	2.733691116251108	simulated
1.8005361591684503	2.93757635435714	simulated
2.8530178934569634	-2.152169316911333	simulated
4.210005045853335	-0.7445482789101534	simulated
-3.690157170013288	1.5000323855599278	simulated
-4.69259382966855	0.5115284299756768	simulated
2.6096496043916892	1.3369568481626335	simulated
-1.4929602215165207	2.7892536696689842	simulated
1.8561549594720559	-1.142427377864329	simulated
-2.5287753844336662	-3.034827674823322	simulated
-0.11516412034859137	-0.6464939267528892	simulated
0.0077172934077654395	-3.4035546276214523	simulated
-0.7572629787979192	-3.6544325662527837	simulated
-1.1375154454255736	1.151333934529083	simulated
1.825864548022392	-3.4618850349772314	simulated
4.237140735910548	-2.660576688718042	simulated
-1.7123902328856775	1.6003103284257258	simulated
0.6542249235884374	1.6398919538648526	simulated
-2.1027896864185474	-3.0634216998631216	simulated
2.204618946245016	-2.960658291798589	simulated
1.0814956633082071	-0.5924485575889021	simulated
3.866266201211299	-2.670869747149254	simulated
1.9536160602454362	3.2085150080369607	simulated
1.0261201940639737	3.1964073546690535	simulated
3.7362320346505435	-0.2838941383456226	simulated
1.3426920798495037	-1.1072449172852414	simulated
1.9986889867702062	-2.343809102288811	simulated
-1.2053488559387282	-2.7464628058619542	simulated
-3.162013450447895	3.221526264313538	simulated
0.820011985888217	4.638960693053059	simulated
0.9114051282487556	-2.0938412949254923	simulated
0.46618401363468104	2.8990193567473415	simulated
2.044195342778878	1.4188281760202544	simulated
1.6681214143467922	2.4701526216465153	simulated
2.355262839875534	0.3279784980718024	simulated
0.05744488387327752	-2.5969213126423627	simulated
-2.130966024719579	-1.9885924076498926	simulated
-3.038304551561423	2.0066668414038795	simulated
-1.4906526446310804	2.568480267222768	simulated
2.5996506110409543	6.925041814266351	simulated
-1.2176539176540302	2.950905244528054	simulated
2.5689262213316093	3.7771970809548003	simulated
-1.0153337098392559	-3.073954037330195	simulated
4.1907880337634005	4.121223404563895	simulated
3.3133107067225227	-0.7738510312484222	simulated
0.6018500361954153	2.880393789647177	simulated
3.8657195750160263	1.2063627942650876	simulated
-4.251760842749651	1.1195423940387306	simulated
-2.6308412037946116	-2.7517967717769096	simulated
-2.5049449682931675	-0.6372408351594248	simulated
1.7809936081904285	-2.544927788470561	simulated
-2.0186903274709413	-0.013560934932964798	simulated
-1.0062845553039694	1.697600564853345	simulated
0.8572168708319424	-3.2247623223455597	simulated
0.7142229810686086	-0.5226949202041749	simulated
3.079813131415404	1.3290017492492325	simulated
4.603745382414016	1.5804842271190431	simulated
1.1036738933885681	-1.2763605058228145	simulated
1.0448874312172178	-0.5818044438376127	simulated
-4.066032577431873	-0.2872304947595241	simulated
-2.5298894159925713	3.3054421583296856	simulated
-4.430712395580816	-2.745398242039924	simulated
0.12298636610826658	-2.602686542472483	simulated
3.9305213002363706	3.1672526970633377	simulated
-3.9272276216096684	-2.6436426777060085	simulated
3.170877167152411	3.5196668855915214	simulated
-5.4016703460088795	1.1237317499239476	simulated
-1.5054518166290844	3.4616890223717864	simulated
-2.838764547687983	2.4482615182930387	simulated
-0.5249141533588665	-3.2451502399995387	simulated
-1.2199229248503984	2.137122431501891	simulated
1.9143114107421002	2.9774078289972956	simulated
-1.7543651332954426	1.9354109322056423	simulated
3.5062592163599824	4.056383648114013	simulated
4.230928921286048	1.754597903883473	simulated
-2.7971261367747173	-3.12951869650424	simulated
-1.6963439755688297	3.7281945488380734	simulated
-0.04368041950460246	6.4073626968116075	simulated
0.7651825733213136	2.0755812591501175	simulated
3.851672400476526	3.6363489130843947	simulated
-0.7145083213605836	-3.223897406396959	simulated
2.327162012497946	2.1225489807472435	simulated
-0.08030856767493735	-2.9503141324656763	simulated
-1.0276744188166793	-2.5874035335844123	simulated
-1.3322019126198292	-0.8441320045473572	simulated
1.3209602130983717	-1.0211654900815963	simulated
4.199111897907025	1.572860029037391	simulated
4.732781400799052	-2.4953366924311253	simulated
-0.7718142183618228	-3.1161560651290108	simulated
0.399883799332772	1.79690850750105	simulated
1.7038033896108111	1.1451561315747636	simulated
-0.788702026758445	-1.0729868797585216	simulated
2.727363067353723	0.5357707242074009	simulated
-3.4777477780550603	-1.2965177818499558	simulated
-2.8024346514325926	2.790947961986465	simulated
1.7264339530287058	3.764645963985071	simulated
-3.007789813436668	-3.2675089161219235	simulated
0.9221587692823264	3.8905582085469126	simulated
-4.432338067368258	0.4121209978824731	simulated
-1.4327738522927758	2.251216140938023	simulated
3.222917325569282	4.681278226998784	simulated
-1.3176258957927383	-0.3663385055109434	simulated
0.8302503447267757	2.8417593236747716	simulated
-2.9094693492084582	1.3367295490016937	simulated
4.608773977315649	-1.918400487083907	simulated
-3.2208880454814452	-0.2816036237991059	simulated
-0.02263929836201505	-2.6335936641923277	simulated
2.161372731229974	-2.0317797599049694	simulated
1.4165247289047815	3.3406136511445395	simulated
-4.095451561303317	-1.66889564343935	simulated
0.8086428014083183	-0.9790140288658127	simulated
-1.7670548532457642	-2.2880725109049864	simulated
-0.9529307296043577	-3.074310801525013	simulated
-2.0986756903654284	-0.22389964823794822	simulated
-2.784074692021679	-0.3315443259557838	simulated
3.8054215123407302	-1.9363196495548558	simulated
-1.5347972750729495	1.7476644853912573	simulated
4.304428589844239	-0.8997998040727254	simulated
2.4344162369639757	1.9338232119852703	simulated
-5.375157813687659	0.3558120548839539	simulated
-0.587889122572647	-2.606299879414438	simulated
-0.3098032013151503	-0.4546312287723557	simulated
0.6492792627749536	-0.8991864354639229	simulated
-2.680142127686933	-1.0627273145457459	simulated
-2.8138257000141493	4.173407556221627	simulated
0.317011513500709	-2.301587178782379	simulated
0.7596497769735955	-1.749925777051986	simulated
0.940577748261832	0.7436384289564713	simulated
-1.8018747216218929	-1.4654800598308717	simulated
-0.8569940783052449	1.0241133243016194	simulated
1.6778684948392653	-0.18402687254763558	simulated
-0.9426589160858061	0.5835201605268111	simulated
1.0243281198376226	-2.69450915536275	simulated
3.501745954308909	-3.1901679159544667	simulated
2.9542190350851407	-1.0917529831288122	simulated
1.2764507523016266	-0.7080772136078993	simulated
0.5771703873750027	4.013192826749633	simulated
3.594741889458275	-2.000859920970285	simulated
0.9429399291021833	5.505697046487623	simulated
-3.148084576841984	4.710721595342392	simulated
-2.662436542713885	4.13492080187586	simulated
2.599066917232764	-2.3708394912928155	simulated
4.509935351904913	-1.2602961119593916	simulated
1.394494427418976	2.7466312661129884	simulated
1.3772987627473467	2.857126595278997	simulated
0.6732101372708161	5.5641704445988465	simulated
2.2791400467257685	-2.4612491730347528	simulated
0.04009904529353626	-0.11408420143222626	simulated
-0.79225696211672	-2.3651208881380588	simulated
-2.025394434369391	-3.3117130106155486	simulated
-0.8405364796138695	-4.129916637200953	simulated
-3.5548355629864217	-2.6816310508949974	simulated
-0.7227279772119809	-3.7922404679165176	simulated
4.645737252400495	-2.392032172889162	simulated
-3.001784830941083	-2.91403194691347	simulated
3.7498811091305564	1.4279349581635545	simulated
1.6374094715392697	-1.6285899313269374	simulated
-0.13332014048534008	3.759250210245044	simulated
2.2692388873731577	3.679742330620892	simulated
2.1382908074656837	-2.973700229600351	simulated
3.3981314650344814	1.9797654029652942	simulated
-2.4841786348584805	-1.3292872559452853	simulated
2.3696678427127655	-1.17915987356891	simulated
2.85441457509962	-1.1950677317273124	simulated
2.3263753694047993	-2.372422217782624	simulated
3.459391453788122	1.237062218573951	simulated
-0.6027576151261942	0.8396381281802912	simulated
-3.0221288855637956	-1.6918516196475357	simulated
-1.4564551711422602	0.7101296270445965	simulated
-2.665686749772664	-2.7911125188103916	simulated
0.4798479603904589	3.3045763009257088	simulated
-1.2381240397443836	-3.039226705532738	simulated
-3.203686943543578	1.5950633013188085	simulated
3.4192531789182037	1.3646572608191094	simulated
2.2031883136170265	2.045503940182934	simulated
1.3563989991438368	-2.2426585699530186	simulated
-0.7251898226094942	-3.7129534181668427	simulated
-0.23772087929551963	-1.8143935256813035	simulated
-0.06576627831710004	1.505348653826698	simulated
-6.109157190360246	1.776175879994973	simulated
-0.6537458624471932	1.9678134667927232	simulated
-1.952544041608117	-2.46642711690276	simulated
-4.441211766877791	3.03315625776861	simulated
-2.730919631414727	-1.9747551881249616	simulated
3.870980948501422	-0.5624805736931476	simulated
2.821194188071056	3.447830560815748	simulated
0.25332427402506696	1.4949417725772405	simulated
-3.4424274496647915	2.024132450200414	simulated
-0.7777477676208459	-1.814710957300526	simulated
-0.701747640171771	-2.636060047837197	simulated
1.056587053392286	2.2086733034559365	simulated
-2.7319491574002064	0.7486202171161872	simulated
0.9985563016067305	-0.2724911801536598	simulated
3.4098189962447627	0.7662463139781297	simulated
-4.377807704594957	-2.31586127676073	simulated
2.553645608482537	2.495113216093041	simulated
1.1501072387369335	-1.58443491937331	simulated
1.9759897748314392	2.6990117151420514	simulated
1.2142437847546605	2.1909682900324627	simulated
2.5485505100678707	-2.2257892811172817	simulated
0.7579796374709139	0.7110704757202393	simulated
0.7091504455067876	-2.4560910956911517	simulated
3.6252492790072317	1.9992184901265533	simulated
0.5477751455739102	1.1921977795602774	simulated
-2.6783308919676005	1.3531560692874445	simulated
-0.6482148616172982	1.9942448296806463	simulated
2.0702202606315456	-1.2490672684763287	simulated
-3.575286699676237	0.7668685093486333	simulated
-1.2543994183074505	-2.7504598093241595	simulated
-1.0999510635283343	-3.531096238287174	simulated
2.2772446351323756	-2.005258411339619	simulated
-0.015652677011215074	4.256591869179085	simulated
-0.5095183400134705	0.08819670626515921	simulated
-1.9598948608261872	-1.3547282090675572	simulated
3.4478088692243998	0.29109223230811226	simulated
-1.2856124567229414	-2.6949425071121262	simulated
0.15687140499544708	-2.8133701299499654	simulated
2.6996688188374542	6.66552772495955	simulated
-2.5919795862791934	4.5561651385702175	simulated
2.3678704260758408	0.19018897163286702	simulated
-3.7050151007863192	-0.5798989172927138	simulated
3.792472070431087	0.6639228693041836	simulated
-2.1259879153507564	-0.30763384444994707	simulated
3.218749985012874	2.7453649744906707	simulated
4.106370438576192	-2.077567607812903	simulated
4.767897234774212	-1.4318770357552335	simulated
-0.46996719190780356	4.0880978404501676	simulated
3.0009850141758996	1.4541920111632405	simulated
4.157065284368442	4.920047414136518	simulated
0.9641094343536918	1.0185172041912	simulated
-4.376559927453065	1.498164495153301	simulated
3.0815172525186942	-1.7211101329800464	simulated
-0.8309480929053993	-1.3040200623991183	simulated
3.6311407110753313	-0.07688350309394323	simulated
-1.3134156391900706	-3.6817355760512633	simulated
-4.026424266502115	0.30425756709078794	simulated
-0.07993018915479336	-3.41098166998313	simulated
-4.535616490827999	0.9542729793694259	simulated
3.483242027373788	-1.01006784047479	simulated
2.4309848911894663	6.0994030106724155	simulated
-4.1486670386863445	3.1905975949240033	simulated
2.383150543463689	2.856731762016638	simulated
1.0305509817520544	-0.5990653710379366	simulated
3.6916333954362015	3.110348013078815	simulated
-4.072819273144602	-0.19411408112774658	simulated
-3.009580369928114	2.2080209335742693	simulated
4.795752726230469	-1.1683954259595597	simulated
4.874456706050839	-2.237543730061511	simulated
2.690329391421813	-2.87656944333702	simulated
-0.4308455267831168	1.839348415495007	simulated
1.5738078419994541	-0.10425553096241742	simulated
3.354565136769714	0.7363518982662303	simulated
-3.2309937785999456	4.126966905906376	simulated
-1.9501095151124406	4.349900264039654	simulated
4.000448341479756	2.064121359540876	simulated
2.718607368217768	-1.9342645958229927	simulated
3.41689438339719	0.9867237929367614	simulated
0.4603432495185651	5.2635158597131815	simulated
-4.211694220210775	0.2649649029240406	simulated
-1.1124961105463755	1.159847058300144	simulated
-4.724928789086781	1.8858863664045709	simulated
2.2356946833591644	-2.085673865842049	simulated
-4.024816150248656	4.666600740595857	simulated
-2.4447973522291764	-2.8697543378864507	simulated
-0.11476653794589553	4.181490439475551	simulated
1.8753868448879858	-3.309870786371796	simulated
0.225897893180244	-2.085500873737873	simulated
-3.6994173372854884	7.000450954709449	simulated
2.2904595204293368	-2.806701658155888	simulated
1.2254782084779736	-2.077039187342704	simulated
-4.04055515443936	-0.15685214239676595	simulated
-2.1363825027068537	1.0787489163964723	simulated
0.11309395211670809	2.4897874015267756	simulated
-1.524346194928628	1.607284856302238	simulated
2.6350797207965995	-1.4097620642126696	simulated
3.278089400388148	1.1953479698148124	simulated
-0.5082756495171838	-3.8131277056552504	simulated
4.441404351072794	2.2237828093418184	simulated
-1.5941065673724093	-2.654325875692116	simulated
2.9266552546707105	2.676910816275193	simulated
-1.569884293328607	2.8386828653738214	simulated
1.0020073975410093	-1.867562267163478	simulated
-5.547563744027518	2.0641925233715375	simulated
3.1869043859898034	-2.6706984502512863	simulated
-1.7178739753702539	2.696943128874548	simulated
1.0841755935481008	-1.3324611055550772	simulated
2.363514059309243	-2.2175876778589125	simulated
-0.5636201708081886	0.8874990168086841	simulated
-4.597560476712757	1.2985711625978638	simulated
-1.326148315858838	-3.165291073030653	simulated
-2.3660474160648737	-2.0075467694339926	simulated
0.3018483776984474	-2.3535111167154503	simulated
0.3421185747965094	1.3059818625592508	simulated
-0.3568336746774661	-2.845836696352779	simulated
0.2965894506531595	2.2603939331020575	simulated
-0.6799378758027851	-2.631832064692185	simulated
-1.3159704094449054	-0.6508530691479854	simulated
0.6801729461292155	-0.39079335064009735	simulated
1.117780034534022	-2.0411340749478435	simulated
4.6742409530480415	-1.0209909277708387	simulated
2.4900574896383483	0.4457071807194424	simulated
1.1021282736738542	0.0995948803054694	simulated
-2.772044737870111	-0.4326355564549621	simulated
-2.500646505947093	1.5263223371306096	simulated
-1.0542741921329164	0.5751891736741289	simulated
1.3728887890493855	1.417931147050814	simulated
-1.583473890901115	4.254825439038087	simulated
0.6143676142210924	-1.674023344164132	simulated
-2.152816139988245	2.003516125380995	simulated
3.823537407478694	-0.6514903459344021	simulated
-0.8830775175749341	4.881949508139136	simulated
-2.951180166263923	-1.701764544385515	simulated
-3.0054738380459654	-0.8295132429754465	simulated
2.603851915529282	2.714019997870943	simulated
0.4837095734350047	1.1323506844202578	simulated
1.1654366383639745	4.182404930750539	simulated
-0.6116159105865075	-1.4988739767577168	simulated
-1.2607614316008349	2.9214555411425454	simulated
2.1450670023589606	-2.4215123839522694	simulated
-0.9626922519082679	-0.9589422311201693	simulated
0.10115912508308333	-3.8032140147285056	simulated
2.9824688217502935	0.48915631560589395	simulated
1.406509909458596	0.9890286931178253	simulated
-0.3964379170998402	1.7362509416235345	simulated
-1.6429991363072058	-0.5106362464453938	simulated
-1.190361432933696	-1.4669742787360363	simulated
-3.5376507774536705	2.175245064292402	simulated
1.696520662837899	-1.268430461101749	simulated
-3.9261787434723274	-2.8251615512115227	simulated
-1.5359003419091677	-1.26546004527697	simulated
-2.7820616686815947	1.1864723130630541	simulated
-0.22860295883593276	-2.887806570290158	simulated
1.0456185437449088	1.4270059026324513	simulated
1.9100106529162009	-0.43525986367784547	simulated
-2.3094652819667405	2.5694225009206564	simulated
2.816810907843076	-2.1044175788115522	simulated
2.520382721780644	-0.7111523605178774	simulated
1.641144440374388	-2.4224347869495384	simulated
-1.2465112082295382	-1.9696642049324802	simulated
-2.146187658534392	0.7729131700832329	simulated
-4.065407809715876	-0.5908978477643615	simulated
1.2071850976617147	-2.1785242368507136	simulated
0.5415254492881506	2.912074601566778	simulated
-3.991820344457766	-2.686546667695883	simulated
2.2307702649228163	3.682906894368046	simulated
1.615105496080625	2.421470231477565	simulated
1.701407332565284	1.6756932240219675	simulated
4.31784241216987	-0.3085239713315276	simulated
-1.4547525997784698	-3.0143788593155976	simulated
0.006657970774826611	-0.7294587490279761	simulated
2.8273621862458302	-2.9730401905317922	simulated
1.997038173818468	3.8884559459547297	simulated
0.7728064398502655	0.36916841325532535	simulated
-3.37125386953428	0.6737272724879356	simulated
3.6232152708764795	-1.6128189264781723	simulated
-1.8965651192969943	5.858181068813252	simulated
-0.879289503973184	-1.6022858645590854	simulated
-2.8751282071714632	4.400867899525545	simulated
3.456124370168288	1.1075892663641531	simulated
-0.7642874994227644	-2.8393695942003094	simulated
-4.281733615207285	3.3592248209949775	simulated
-3.4345500935783995	-0.1520169642308967	simulated
0.06299486425671708	-3.09146862643172	simulated
-4.478673162059536	-2.5935883398782655	simulated
0.7486204423709876	-2.787108077134289	simulated
2.7091638435139256	2.5142685380575656	simulated
1.0465089480099365	1.8786927551384307	simulated
-1.6233573760496738	3.44603454950114	simulated
-0.631847527474195	-2.5792296967760975	simulated
3.6078991493670105	1.4309072537666419	simulated
0.16228427648828075	3.3503018420120805	simulated
-1.752674031515612	-0.9110139098486315	simulated
-1.5198375056501963	2.782912672897665	simulated
-2.287682782927065	-2.9445817474054126	simulated
-3.2697938683061727	-0.2658983003907162	simulated
-3.4942403420660204	-1.5593371671237217	simulated
0.5803254008892382	5.30993476717701	simulated
0.36219347590936257	-2.1054078142333443	simulated
0.5578071678080526	-1.582741648861824	simulated
-0.948029324033669	-2.0114347116049256	simulated
3.70721710423263	-1.4150882837696015	simulated
-0.8581915129737501	-1.076712431751042	simulated
2.4790164074346386	-2.3428757394168	simulated
2.765847201291279	-2.5275048866049903	simulated
-4.6358192617010525	-0.08028740282414856	simulated
0.03242174290992423	1.7439874028543882	simulated
3.082518137421293	-2.940867437617217	simulated
-4.682206568913362	-0.23448422499731497	simulated
-3.900803686411449	0.9288950358315199	simulated
-4.030969780413995	-0.5951810486671217	simulated
-1.5822117215768512	1.6270289150916246	simulated
-5.29232496633402	1.621853305812229	simulated
3.770833414187128	-1.8576899909986297	simulated
-0.19447294966267029	-0.15289125185892813	simulated
2.5657994977289746	-0.8511120677561566	simulated
2.459644041803691	-0.7253340189243209	simulated
-4.344942013198662	-2.2717820531264517	simulated
-1.556386323401465	-4.167666124624558	simulated
-3.81936137747813	-0.5623260748403316	simulated
3.5221657435470903	-1.4528681009284967	simulated
3.534743244196892	5.68308403292485	simulated
-5.650374132161518	2.824018398429016	simulated
-0.7644867748618545	-3.289545152050203	simulated
2.9438863127155783	1.3360991804140618	simulated
1.2814231629599702	-0.8719669437760454	simulated
-2.9130700151534956	-3.179911998777489	simulated
-1.6263512953744732	4.9940838209904514	simulated
2.227028436808329	-1.963357763255532	simulated
-0.6991309914693472	4.755801529936452	simulated
1.6609135288205414	1.099169923278026	simulated
4.132746776054021	2.0525335059939893	simulated
0.5995886144647912	0.5860273350907089	simulated
-3.6585023088970106	1.1429296078707776	simulated
0.05660681904886914	1.793549633154745	simulated
2.1669902472436338	2.1319344901153086	simulated
4.698923685133231	-0.5206630182572345	simulated
-3.6279946627606403	1.5556020651487872	simulated
0.39925509009778765	4.599348167356679	simulated
2.568950747548552	3.726845862920496	simulated
-1.0667778501733896	5.004275851028491	simulated
1.9333499353204118	-2.0349147738681697	simulated
-0.8887907390368369	0.7052889736429673	simulated
1.6818315183362151	4.0385209775674555	simulated
-0.3490606905907524	-1.0174735140880187	simulated
2.255367150337637	-1.815467089227064	simulated
0.7395728226149799	2.250790360011829	simulated
2.94138734711168	4.278058254841054	simulated
-4.243667107757869	-0.0713180806201256	simulated
-2.4650676860234886	-2.9731332696656323	simulated
-1.6596881539969253	-1.876003910981157	simulated
-1.294856549336888	-2.365231740727137	simulated
3.894239932039502	3.029713184976521	simulated
3.3720741687594376	-3.168988355171066	simulated
-1.6150864894883727	-2.554658245161784	simulated
-5.248566227883022	0.855118472734488	simulated
3.9941291868387214	0.17795645914230604	simulated
-2.6308792343558918	2.582889030379858	simulated
1.491978300668441	-2.316911434877014	simulated
-1.6886691131916856	0.01202643394525472	simulated
-1.7004092609807675	-0.6481443820988407	simulated
-2.9078520880611505	3.261679610533679	simulated
1.95255097245991	-0.598793189317956	simulated
-2.4238741398573342	1.5037808949077058	simulated
3.2877845378515747	3.1268519977440947	simulated
2.972495433213878	-2.53418100265747	simulated
-3.5116683687285453	-0.8837489793106038	simulated
2.0684415362036894	1.0114787945230734	simulated
-3.267773899143863	-2.8830669525061756	simulated
-2.503520557822	-2.587723101052641	simulated
-1.0295734559725636	2.2076822181666036	simulated
2.221602153056542	4.6036619165612045	simulated
1.6105414116509558	3.037690902217859	simulated
1.933541384214126	-2.2520532708801255	simulated
3.9499488877907587	-0.4540924515118915	simulated
-0.219293134572175	4.309628765777696	simulated
-0.20416719889863597	-3.3066514900335946	simulated
4.578099546391837	5.055766868520244	simulated
2.133037711685615	-1.4098435123926536	simulated
4.083730628913628	0.861479473998153	simulated
0.46667077574333526	-1.2238237114486485	simulated
0.7325284335024398	-2.1688315900145914	simulated
-3.109723590379965	-2.853241426786963	simulated
2.671726035367618	-1.845861438749573	simulated
-0.7973101151058349	5.348399790181728	simulated
-0.3243388885707805	-2.9978150394418566	simulated
4.876885644631671	3.6467213438049817	simulated
-1.6589865257260878	-0.5769072004955612	simulated
2.432374944999207	-1.8822485353185177	simulated
2.8943677876773766	-2.274345600575659	simulated
0.2556598575734007	0.11866475452521981	simulated
-1.3619553381195402	1.7653388752030212	simulated
3.7354491425228904	-0.8213750580883935	simulated
-1.5356765605648797	1.921332863281478	simulated
3.6292137823965547	-2.6423887775628865	simulated
-4.933956230824633	0.7061925719214157	simulated
0.5937549558384647	5.302528792238162	simulated
6.189910355769871	2.2377758076704826	simulated
3.0027523483068754	0.04477090264256797	simulated
-4.2411264256461845	-2.741624826666989	simulated
2.214973219468283	0.34370649598926944	simulated
1.7196570199434869	1.163881196262834	simulated
-0.25972147305272864	1.0193132298413552	simulated
2.8779083888344648	-1.6757287470691349	simulated
1.5850074741537303	5.8131686285662125	simulated
2.662050037366663	4.660552075030133	simulated
-1.0715896055641299	5.55043586475206	simulated
1.8218434348954973	3.269459423147342	simulated
5.306563035062169	-1.3644051054562905	simulated
-2.7957138963712223	-2.000600973098848	simulated
4.665474108829481	0.6716435332625077	simulated
-2.5958057917706636	-3.2365713873442057	simulated
-3.895142977859015	0.8382793407030618	simulated
2.238775940661094	-2.552699612762644	simulated
5.591478435928149	-0.09144833581208943	simulated
3.105312603094099	2.3262676589787463	simulated
0.8333336320024313	2.4486052035604007	simulated
3.683216760155239	0.4605449296137749	simulated
-0.8967273390287396	-3.784205351522022	simulated
4.663208282943591	-0.1757027470683187	simulated
0.9956934806746032	1.796220885402938	simulated
2.111498693993295	-0.14561696152724396	simulated
-1.6657870553774068	-1.2058327833146167	simulated
-0.0327553944164287	-1.5091850021977384	simulated
-2.1785640772186396	1.4167076608576652	simulated
2.752825072728183	2.9470016146601554	simulated
-2.814869533810562	0.13907982660854404	simulated
2.7812677414569134	-2.3407176055401693	simulated
-4.150207507058967	0.4287567338377538	simulated
-1.1469082008299063	-3.500735818020704	simulated
0.8880506278537464	3.3251309029087244	simulated
-2.7020751506048875	-3.3452674761746684	simulated
-4.6131922186035705	-0.3994305484206839	simulated
-2.0087819879938844	-1.2010797152589148	simulated
-1.570052519335271	0.48896942046698594	simulated
-1.2781352416876572	-1.6428432836909448	simulated
3.75317297011585	-0.07335201436793977	simulated
-1.4482996721078714	-2.579500298627412	simulated
1.2490889306902002	3.87912490134197	simulated
-1.417619502495951	-3.3292455121291638	simulated
4.3058774668299264	-1.8579804503940942	simulated
-0.2625727333702535	-2.724611304703596	simulated
-1.1039886098312182	2.2498169620784276	simulated
-1.3905450155252832	0.9871338845142281	simulated
0.38084573020789236	3.7254387605709236	simulated
1.6160245288214594	-1.966097587257019	simulated
-0.40802963296709144	-2.6940971651472947	simulated
-2.516658048487343	1.9763650721813713	simulated
1.380104328964645	-3.2290887648665105	simulated
-3.131304107952482	1.2772327788616635	simulated
2.4064882155505387	5.597358321472903	simulated
1.540860479596597	-2.0421857299973554	simulated
3.1557456800668504	4.330764093934236	simulated
1.414739989347011	2.6069772528988455	simulated
-3.9916632358650017	-0.18052749276416863	simulated
-4.67164193822657	1.4679877172132911	simulated
-1.8029673581961074	-2.995056477456753	simulated
3.415241812597172	-0.8942348916938276	simulated
0.012315325189810298	-0.1363798825336121	simulated
-3.71400147477325	-0.7712088434144324	simulated
3.303967773791284	-2.0106345913732304	simulated
3.8504184971858813	1.7508607565198502	simulated
3.070151508434234	-1.8947422851941698	simulated
2.765263100083619	-0.548075294686392	simulated
-4.722596523152843	-2.3799420689694526	simulated
1.5849602132713352	0.8024326314296689	simulated
-1.0215146377137108	-2.768349615698336	simulated
0.3237875211752325	-2.7164004779259447	simulated
0.8744197076685881	4.080023088931168	simulated
-1.8580870303609271	2.066824327223017	simulated
0.8191066528636051	-1.1890658997321137	simulated
0.0590927887412983	-0.9987635599862303	simulated
-1.9870694757318932	-2.5583592761193583	simulated
1.4726557901815727	-3.450390006107255	simulated
-1.704785457248195	-1.7144351842513486	simulated
-1.673864675439052	1.2665141740023638	simulated
-1.4967926599462333	-3.1306888435558142	simulated
-2.2271631498000004	1.237397750761096	simulated
-0.22629899893767041	3.2612030355520614	simulated
-3.663647709530399	1.0620720740837406	simulated
2.047484236451513	1.2812501015983189	simulated
-4.419311350153939	-0.5344247985409769	simulated
1.604195156315384	5.4711974918966115	simulated
-3.311626040897334	-2.9755010808479727	simulated
-0.7959987137376958	1.6745180109888396	simulated
-2.5786744670824286	1.0328877427159358	simulated
1.8596383144187136	1.087951274713058	simulated
-2.6459285496343146	-1.9919865017134535	simulated
0.057611864651639866	-2.9077743202236572	simulated
4.539141748555091	0.845233602611317	simulated
1.8892542933599814	-1.4815534539084947	simulated
-1.9678604219209896	-0.5831775098345973	simulated
-3.354420710793686	-0.3595801799979454	simulated
0.14209073225829988	3.2677570832004164	simulated
-3.9174932200901225	-2.545016639540526	simulated
0.35610768324227043	-3.5589597372465325	simulated
0.46897992639511576	2.6342314106187388	simulated
-4.61870297776939	2.160755102040913	simulated
-1.7740001421683123	-2.277689583881761	simulated
5.124244946580369	-1.8483435642056139	simulated
-0.7585049731909989	0.57311941166164	simulated
-3.745853670179544	2.057331256368236	simulated
0.9100324315232101	7.208368845559914	simulated
-0.5934863629837173	-0.368127332616022	simulated
-4.226742310127937	0.6007150029326214	simulated
1.7407392352141653	4.703302532452579	simulated
-1.7876859717116589	-1.9688159639441376	simulated
1.4656470949859641	-1.8394552438523264	simulated
-3.2205896054891383	3.9878306387858493	simulated
0.2651401756020914	5.775430632402496	simulated
2.7654821860333776	4.149874991721356	simulated
-0.1257020707250813	-2.6444318778436546	simulated
-0.9391660197519611	1.0323177769943046	simulated
-1.7870617876314787	5.68113217159929	simulated
4.046918059099142	2.667741586531106	simulated
4.951898374497874	2.1521689623086027	simulated
1.8583358336127498	-2.9132202205863056	simulated
-1.9049630547922096	-2.746369020555579	simulated
4.214923776361645	-1.7817486082144356	simulated
-1.678889139483181	0.6616547379155815	simulated
-4.956140527596285	-0.25907767214046357	simulated
-1.458690405637949	-1.9977730415925397	simulated
3.264849656503172	1.2723116665204148	simulated
-1.8412305404116753	3.8161767004401317	simulated
-3.445219435437888	-2.883141199076008	simulated
2.3410158365982388	-0.8233003728615055	simulated
4.238890127174893	2.1185996040879127	simulated
0.4116310068437781	-0.7667964735477552	simulated
-1.1088862796378955	-2.6440148311386427	simulated
4.4292034361180415	-2.6804561942604663	simulated
1.3971749233521626	2.0932712866682905	simulated
1.660028866203074	0.935102556285235	simulated
-5.382024092378016	1.198079293032958	simulated
-3.0030532509544394	-2.762782235284659	simulated
0.4206052057635047	0.4427555121519522	simulated
-4.195082296152675	1.8127713229639706	simulated
-5.157707869550566	-0.42260348660943575	simulated
-0.3183683559683689	2.026249367272394	simulated
-3.172512024870667	6.061110170129846	simulated
-1.8005320020667588	-3.3690698720417185	simulated
2.392081014989168	2.686930578734473	simulated
-0.45408202686221855	-1.6259704317606856	simulated
3.024462911083988	-2.140807854154225	simulated
3.5950940996752236	-1.6604941881731203	simulated
3.3800359474990227	-0.3040586278255312	simulated
-5.749422256022653	1.8924088410541058	simulated
-2.5621242642918958	-2.2548848792219163	simulated
-1.5979460808195955	2.384638438464042	simulated
-0.626330117989385	-3.436381391633499	simulated
0.8088752535830039	-0.05165121800174933	simulated
0.4918401530746597	1.442658735526094	simulated
0.9767631107883303	3.5705824745126824	simulated
-1.3946046888214307	-3.0752763132795287	simulated
0.40960607240938895	5.269372692176502	simulated
0.5436931296663389	6.352877523704329	simulated
0.7510406756058029	0.9815567047206966	simulated
-3.788643607592685	-0.25686131205374896	simulated
2.2377455518560954	-0.0788985242985557	simulated
-1.376655216589743	0.6229759227272238	simulated
2.586355732572939	1.9910677002341202	simulated
3.580151900825537	2.074116370702216	simulated
0.8269915509296473	-3.580389009584871	simulated
4.276665134640387	-1.2724528128778123	simulated
-2.4645666926989467	0.05527741631123025	simulated
0.3630661034906283	0.5078494111836597	simulated
-2.138656397175453	-2.5861563197760358	simulated
4.351579689038042	-3.270616466037008	simulated
1.01504154755263	-0.8292111165068912	simulated
-2.888557038064654	2.105789896792758	simulated
2.7306574359965885	-2.019987063566484	simulated
1.4585949315025726	2.556048659077495	simulated
-2.058476472024418	-2.3643908420787247	simulated
0.7559102894574377	-3.7936540433493118	simulated
3.530145468910886	-0.3042273211898342	simulated
3.5613508484312457	-0.20996538900403447	simulated
1.4529667981311565	-2.160286072088933	simulated
-4.434980415541029	0.08639489882965726	simulated
-4.901830883840321	-1.1667926036635032	simulated
1.84287695553304	2.2154026852572812	simulated
3.677974388292213	-1.3490492960698643	simulated
-1.7272136549297203	-1.3102091480174105	simulated
1.7873887172644067	-0.8687987562750799	simulated
-2.076538030691712	-2.4938164187976533	simulated
3.6774968315958376	1.4727099538576134	simulated
3.4684995841907256	-2.548726179014665	simulated
-1.6347340388280145	-2.6242790392191693	simulated
-1.7786685692265947	-3.4887375190863747	simulated
3.652273354026784	-2.1221237881739756	simulated
1.6477626901582636	0.6756161479893149	simulated
-4.620313146807773	1.0344360144914888	simulated
-2.2425353867662943	2.3363849450334775	simulated
-0.03265383535996168	-2.3492635496270577	simulated
-2.727150747087975	0.4552439137298252	simulated
-3.478785828656361	1.8063091525584458	simulated
-2.6618410993143065	3.378989729580497	simulated
-1.217986197794238	-1.9596430828134526	simulated
-1.691215001952233	-2.906944685064787	simulated
-3.3693922761663884	1.3515558086998263	simulated
-2.829738204845541	2.0082315172467697	simulated
-2.627480955432971	-1.966857593889205	simulated
-3.1178868358866123	0.29220244223336383	simulated
4.216044928203564	4.661537799546473	simulated
-5.613506132848977	0.625631258751337	simulated
-0.48233920071456216	-1.8033599356909238	simulated
-1.261688904264325	2.9244676774340426	simulated
1.9643290869645236	-2.0880858085411083	simulated
5.600793851965173	-2.8587282821976165	simulated
4.145406903603234	-1.002885643795013	simulated
2.040201555182585	1.7806119068932424	simulated
3.273100952393325	-0.9916408229721383	simulated
-1.8650967059259207	2.0948086497615086	simulated
0.628791136703661	-2.083168813709082	simulated
-1.6676953465766293	-2.6624789983103856	simulated
-1.785996818742334	2.569986421259458	simulated
2.8665783829470333	-1.586154824436413	simulated
0.3275049680854166	-2.8947799466458624	simulated
2.9581819540341265	-1.7381634684807516	simulated
-2.5636259793207516	2.7616973407361187	simulated
1.1070481890005608	1.7217767102546528	simulated
4.023174916911547	0.42777684321229154	simulated
-1.3946657954989667	-2.2416641609560317	simulated
2.9401216582335516	-0.913762065689108	simulated
3.586914244930527	1.397290064597564	simulated
-0.233970341516379	-2.2369042820754457	simulated
-3.1842924711222436	3.6617085649506107	simulated
-0.8397822179628864	-3.1049300808080047	simulated
-1.499540080761001	0.22944143697488387	simulated
3.761141140817073	-2.080611017049995	simulated
2.150724900628187	3.732152711038993	simulated
3.5980837298318114	0.12672476166832736	simulated
2.690977259933682	-2.9187474312055603	simulated
-2.5924244112284254	2.093183380939446	simulated
-0.4529966487474854	2.694055031412333	simulated
-2.4421585512438253	-2.8400564894008564	simulated
-1.3673732470095692	-2.9304383140292622	simulated
-0.3622608787142846	-2.8840479367123346	simulated
2.399512715137423	2.3702167649610475	simulated
-1.36407771248729	0.7455032260519627	simulated
-1.0001459363335965	-2.6397803014702754	simulated
-1.562776157137905	-2.837362166711816	simulated
-1.2082011631062959	-0.3569839268445747	simulated
4.295584223507765	0.5497163977305549	simulated
-0.4898237984978719	3.510704792470337	simulated
-1.4216159724202009	-1.9731346353537262	simulated
-2.58088737718252	2.314326682989027	simulated
2.0317663351904	0.8160401355510699	simulated
-0.6409644843072969	-2.004555636361428	simulated
-3.671315421966339	-2.9996729433004012	simulated
2.922545939380361	0.4559236630002792	simulated
3.112475899602949	-0.8730189824202141	simulated
-3.555984799867881	-2.6576435571951755	simulated
-1.3245279446737215	-2.253885811130462	simulated
2.8223074661235508	-1.918311891668958	simulated
-2.4990788179827192	1.1224123762383342	simulated
4.15705964488387	4.8377462295770615	simulated
0.9693246403474959	-2.4490342526166606	simulated
5.36690366089995	-2.170273814383176	simulated
-3.5184551099293113	4.21124943483274	simulated
-2.5332364158586507	-0.3745463832456723	simulated
4.282371110430085	-1.5684705171444973	simulated
-1.935556737374422	-3.3675435995956873	simulated
3.3379593106579937	-2.5512635514368225	simulated
2.7778875731331683	1.714338117966459	simulated
-0.2771025559866664	-0.4512635324256904	simulated
0.6541148109340778	-1.3839193010027755	simulated
-2.3873948568229917	3.423726899616092	simulated
0.4009453744762296	-3.4459476189111578	simulated
-1.658817451170905	-3.6723586334121	simulated
-0.886694047340984	-2.3088669699886015	simulated
-1.723376246139892	-2.8221023287284916	simulated
2.284234443445707	1.5197389467790472	simulated
1.3848945072067884	1.7992040451928755	simulated
-2.2860383076263955	-0.060259334259484994	simulated
3.747773705113626	2.697766540053486	simulated
-1.6151640355653656	-2.4298554421327703	simulated
1.1698195959516806	-1.6849551752595755	simulated
-2.2196473833007633	2.285810486282128	simulated
2.522022642058327	-1.149295758617002	simulated
-0.15914258359313366	-1.131869260610787	simulated
-3.2393999534408606	-1.8932942280959921	simulated
-5.1060825324213095	1.6646071617412037	simulated
-0.8397569410403581	-3.8898718495202402	simulated
-5.337956258383496	0.8636862159448295	simulated
2.4018464204222947	1.8619004604030251	simulated
0.9496559317670952	3.3584817890327865	simulated
-1.5889583182977383	1.802180878400431	simulated
-5.596310613362982	0.7528629693709883	simulated
-0.9501417961683222	1.532981334691648	simulated
-4.674871805653015	1.1026516136649533	simulated
4.4628437580972715	-1.0773604472488327	simulated
-1.8610725657639888	-1.2862454385321673	simulated
-4.670338821978508	4.321705593063698	simulated
-1.3462591814121954	-2.54462678931512	simulated
-4.639875679480891	2.3579777606740655	simulated
-4.661265095976324	-2.3750385309861617	simulated
0.35580370830589825	6.589501305666891	simulated
2.1442395194629733	1.0254809495301698	simulated
3.0586753105934927	-1.343648751664127	simulated
4.280122849600442	4.713059725437156	simulated
-0.5824128502668915	-2.815632004558666	simulated
0.2997733719465594	5.548153448854574	simulated
1.0432953229545365	4.905244526661191	simulated
-0.288644364616057	-2.018396620051193	simulated
-0.7728988704506544	-3.7539395539070455	simulated
4.136535409247352	-1.2052149710839721	simulated
0.11130495865197652	1.564046822596258	simulated
0.9720059408804665	3.76868618208383	simulated
-1.2351110242950498	3.8775016093632213	simulated
-1.7519558917671203	-2.1456909148088097	simulated
5.320035521528189	3.8886617636498997	simulated
-0.5144229289959988	-3.991346632981357	simulated
-1.7025274544587374	0.2976340666657159	simulated
2.7713262520177038	-1.81448860826056	simulated
2.5403455826180217	0.4233539415679101	simulated
1.9704954395053014	-1.9777631528579163	simulated
-1.407320164734143	2.4850292129755696	simulated
-2.590828590579981	-1.3263345477675974	simulated
1.5502430195936103	-1.7731162529163744	simulated
-2.1423782737062647	-0.8186004819697644	simulated
-0.5286950698647234	-2.3968958712054937	simulated
-4.739206502758241	1.0262046899389388	simulated
0.7898416852318387	2.675735794587578	simulated
-5.679248980455785	2.2287969409094313	simulated
3.337229404276338	3.3911318525587015	simulated
0.7523616303427172	0.6443157458930718	simulated
3.4686968295661567	1.4938781154178549	simulated
-1.5600499728749946	-2.0938215172400865	simulated
-1.186250367686799	-2.1900111541830434	simulated
-1.1976703606421135	-2.7893233886443136	simulated
-3.0718757943546615	2.571825008577904	simulated
-1.284048928245962	0.5852998030157543	simulated
-1.6383955682030464	-0.6128804045140532	simulated
0.5197177633186988	5.268934619032808	simulated
-0.5271100430669194	-3.7420624730467735	simulated
-1.5330581077007184	0.17593020638392562	simulated
2.5819742208119454	3.0951058521021504	simulated
-3.306435194532394	-0.05402704998131575	simulated
4.74136508781224	-0.6244521607692103	simulated
-2.0377494517161985	2.8263066603871856	simulated
-0.8602492566453394	-1.5625810608905275	simulated
-1.863180602263968	0.7395964838568466	simulated
-1.1792550886284314	-3.184186083633425	simulated
-1.1821415616640256	-3.70482736197564	simulated
-1.511028409315782	1.2778240958960727	simulated
-1.2577518586375713	3.1903546690103974	simulated
-1.661765711913844	-3.5380719655443404	simulated
1.5254897425176508	-1.9149835869884164	simulated
1.577193093557307	-0.49500785902956956	simulated
0.06870941665678007	0.7316373153341723	simulated
-2.026266119921161	4.0983026416883295	simulated
3.6267090086943927	2.4423273415523594	simulated
-0.15420734871183414	4.41354623881353	simulated
2.599585663630976	2.38848731935219	simulated
0.620445535920423	-2.046920824251541	simulated
1.2456115234370928	-3.2895314335154855	simulated
-1.454943878670113	-0.8933740662918959	simulated
-3.1584672540475904	-1.5956993246489863	simulated
0.9645983300941111	5.40630634604288	simulated
-4.626593898847714	-2.5220261959021717	simulated
1.0731938512897117	-1.9798051981028797	simulated
4.642743567707853	-1.9895163748194675	simulated
5.622263646767919	-1.4425019089136961	simulated
2.4605243418562153	-0.5583566549762966	simulated
2.017017602102504	-0.8331367401589012	simulated
1.43042172267838	3.386326767218447	simulated
-3.0217751411480376	-2.279639443726732	simulated
0.45808797683455443	1.5559863182892197	simulated
2.0809423408645173	-2.132828644003613	simulated
-2.2869780776275417	4.629198399940018	simulated
3.11384385359202	1.537750283464616	simulated
-3.950929221806066	-2.8682200511271434	simulated
-4.180859705559813	-2.50205477839887	simulated
0.2953423628206444	0.7793496076656362	simulated
-2.7299182231373105	1.443532690894833	simulated
-2.4541385708839885	-1.8958807939128735	simulated
0.24920113940578784	-2.2086649843863135	simulated
-1.3492922234526221	-3.8527151135658606	simulated
-2.4169572999638946	2.362918959292121	simulated
-2.701097382987414	2.4278092424296247	simulated
-0.617096199909946	0.933059706579074	simulated
-3.5310826409397187	1.0292286570463502	simulated
5.600423849295666	-1.2651827950752883	simulated
1.7690661665944278	-1.652549501459857	simulated
-1.19160947647479	-2.855134939932136	simulated
-4.54520978951451	-2.616857989175103	simulated
-4.114070644334191	-0.6429682929226284	simulated
-2.3530858669981463	-0.2269823675420782	simulated
-1.8841973190649914	-2.5119715923067587	simulated
5.254281183063591	-1.4117097410914612	simulated
1.2888497253542277	3.274916200768973	simulated
-0.9898880080712847	-3.6607041172113743	simulated
-0.4351260929186194	5.799323477320504	simulated
1.3713083603688105	4.409802981766485	simulated
2.6551070387441444	-1.852690256916074	simulated
4.01305591454433	-2.4621233440689236	simulated
0.1720434688255908	3.2641310027690067	simulated
2.140214173551029	-3.2537698203298997	simulated
0.08661243007327578	-1.827872052542557	simulated
-3.0977708519900413	3.0877636448443853	simulated
-0.20884470578282324	-3.589702740010298	simulated
-3.243547357777726	-1.9840614359467899	simulated
-0.6147654171843944	1.169216138438134	simulated
-0.2869421677727176	-3.6180101938877773	simulated
4.140055190036715	-2.6875636112059635	simulated
-2.954278179373919	-0.1702524073256464	simulated
-1.01029413964546	-1.212104661929342	simulated
-0.516361858533636	-1.5710912927953173	simulated
-4.533482256894991	0.7932751324032103	simulated
-2.064102192063798	-2.4884109161324703	simulated
-1.6275375165382602	-1.9046660342342776	simulated
-2.1411082934560253	-3.145116546995004	simulated
-2.404101694114047	2.886191461434988	simulated
-3.9747090249552306	-2.7658455022555097	simulated
-1.5099449561442428	5.180954120738278	simulated
1.4106938096935087	-0.32927831162019894	simulated
-1.8732696579710912	3.5955092208463766	simulated
-1.0875659853439652	0.16185413686496167	simulated
-2.8250564300486096	1.7881892146035534	simulated
-3.4267960411093346	-2.025838519997324	simulated
1.2644276218434964	-1.1968745427252059	simulated
-4.330468900058324	-2.7301993947527934	simulated
4.584605755929414	1.3329045678326126	simulated
-3.419850675641104	0.059179265814092254	simulated
3.363971654994893	0.708916694379277	simulated
0.0053940999401749365	6.468064138592312	simulated
-4.4794114865802275	-2.7086701458106046	simulated
2.939131513052625	-0.8594750602575577	simulated
-2.5627124649637114	-2.92353984815117	simulated
-4.52316710524399	4.681120270108203	simulated
2.416259676013917	-1.6522485969486362	simulated
1.7263139710633604	0.9885428865520031	simulated
-3.0322833463494234	4.046716404525659	simulated
-0.4751285933374839	2.417874202913231	simulated
-0.1963741320603645	-1.4587134171431402	simulated
3.462415016339308	-2.275983188048261	simulated
-1.9612493373926059	-2.8657600943763457	simulated
-3.9548885487102874	3.237035564645576	simulated
-0.08383772316990781	1.537435009347757	simulated
0.6280381572261258	2.6599387631369527	simulated
1.2992461693213737	-3.7043422961238606	simulated
-4.537192768793693	-0.20555985892603446	simulated
-2.1986165015215233	0.5844656259865508	simulated
2.2651539852690585	-2.115603479030628	simulated
-2.226443720787936	1.257846142524308	simulated
-2.387106866396721	2.6817536335486154	simulated
-1.6055455630387918	1.701946323316927	simulated
0.10897704010888104	-2.0289730436783717	simulated
2.8568030367546995	-0.8052263229757751	simulated
5.012575422321198	1.5058987953051415	simulated
2.8069789412534454	-0.30102428235256684	simulated
-3.9193034682711057	-2.4257687083582704	simulated
-0.8525075065420804	-1.3200597471214341	simulated
3.572970282575769	-2.5125273730542306	simulated
2.3639884051951365	-1.1405359718744872	simulated
3.4525195454174917	-3.093127240543371	simulated
3.380322959383975	2.005158449235457	simulated
-0.41402265300741836	-2.725700895301475	simulated
-0.4470061344527023	-2.7639868482126695	simulated
-1.9207372476311546	-1.6865335396811854	simulated
-4.467090139786519	0.6502678197158235	simulated
2.9409730394581	-2.2430199879593986	simulated
2.6508210434480106	-0.290111349976058	simulated
3.8526835120395746	2.1862263550511822	simulated
-1.9051090457081499	2.7102658046430066	simulated
2.084886179057212	-1.9557530228388926	simulated
0.6582997449414075	0.6923410762271646	simulated
-1.8870724384815387	-2.8493702165714163	simulated
-2.3216671665199993	1.4777445655803898	simulated
-3.644160344588671	1.5799517035156123	simulated
2.90470256356674	-1.4524116277818837	simulated
-0.1940064956434903	-1.3220716636163556	simulated
-2.5640180427064694	-3.101973720935751	simulated
-2.3039700888456154	2.5566790551849663	simulated
-1.9470665896027626	-2.581361446105635	simulated
-1.2320668933143037	1.1943729404701333	simulated
5.518002217669912	2.0863803455734216	simulated
0.8579299221827807	3.530521420691205	simulated
5.085081532180595	0.3257026855190594	simulated
3.061742263642957	-3.2285198807296247	simulated
1.2203651085723655	-0.7015877069312614	simulated
3.779679342894684	2.7720458732561344	simulated
0.5868403148801732	-1.4093900715103247	simulated
-6.113586265281136	2.052314144193969	simulated
-1.1118703954886664	2.3345449828974494	simulated
-1.4744196737887383	-0.7913291987944583	simulated
-1.2679700558107012	-3.5160230234380045	simulated
5.086794077257339	2.47632298221366	simulated
-2.6508566692763282	-2.9264347967098883	simulated
-0.23623037825923618	0.9956687472857513	simulated
0.49646970940021046	-2.9308688339866142	simulated
1.6482761405905468	1.3024541755897805	simulated
-1.9431363900033458	1.1025286900876243	simulated
-3.828027835263628	-0.20144263371526935	simulated
-3.931531583291853	0.7572913927753501	simulated
3.4298336854346854	3.9464230922093284	simulated
4.71462202739866	2.746698246114681	simulated
-3.2220948179510063	-3.1876956447933247	simulated
1.9231704067937574	1.6166628619933618	simulated
-1.117534331216357	-0.8642549573781444	simulated
-5.234019357119066	0.07137418663713038	simulated
-1.3344405019699903	0.5305665229623657	simulated
0.04113164231290969	-3.747949078289678	simulated
4.363602310999708	0.9442538808004628	simulated
-2.7146369037129947	-2.3680502380425468	simulated
-4.402563366895279	0.6418367995922822	simulated
-0.6040095994570207	-3.169145729347488	simulated
2.099664251163836	3.871819508111952	simulated
2.6480707424847276	-2.561339147250125	simulated
0.6423340503780255	2.6889049420933664	simulated
-0.17868661251144388	-3.0901881579633566	simulated
3.868511619635149	1.4210656712004095	simulated
-4.682981091551785	-0.9934920391511605	simulated
-0.07137541994731622	-2.2199477852876828	simulated
4.032611398721096	-3.0478411195403097	simulated
1.8757268049712954	-2.011705760885469	simulated
-1.3059099815419877	-3.7472032966734843	simulated
2.5543979524134968	-2.989749626924804	simulated
1.1813560668336924	0.30464752783872046	simulated
-3.6524626200351573	2.059159480375137	simulated
-2.3416362342294472	-1.8159596272407887	simulated
1.1114124140679913	-3.000277733250549	simulated
0.7619537528059984	3.2669992034359447	simulated
-1.8628772145956316	-2.2008229789552756	simulated
-1.7461221372361386	3.2621462925885236	simulated
2.9440603769103575	1.1104897030036789	simulated
-2.842874063066622	-1.1542190001152366	simulated
1.691323404047806	0.3052219904942484	simulated
-2.5664847254459993	-1.40722898816231	simulated
1.3362932675436268	1.3688632773978844	simulated
1.3392451722679448	-1.5594244997654656	simulated
-1.0753899461840297	-0.8580590276703288	simulated
-0.6945206959637559	4.716864425805242	simulated
-4.140298122663834	-2.6827050089240103	simulated
1.5407783988056698	-2.586744360345351	simulated
1.6525813319397336	-2.2697484763917526	simulated
2.634830495994075	-2.1538196024069447	simulated
-2.405344035136083	4.265988178537531	simulated
-0.43414682447183717	-3.996871573624518	simulated
2.5491422583968832	1.316463453345914	simulated
-2.8734287996626304	3.441232009785536	simulated
3.179374756592903	3.7434756138456127	simulated
3.8013042335875022	-2.2920942477093855	simulated
0.2399716549328783	-3.429485015300357	simulated
1.8790506319621325	1.734749602570951	simulated
-1.5762434610329044	-3.9216722940525215	simulated
-3.583487068737721	0.48971169048816704	simulated
-6.381108445024	1.9526211525870407	simulated
5.316701969753158	-1.53306361917973	simulated
3.186689786760522	-1.3499123283663976	simulated
-0.40861330364855974	-3.435559772512244	simulated
-2.998343841223274	0.8124813878203937	simulated
2.8176887845640026	-1.6422317692411408	simulated
-0.24243713163287087	2.1675479368471806	simulated
-3.0258072132269835	0.9096563166818022	simulated
1.6680613346997968	-2.0311563296903117	simulated
1.9229135634555976	-2.9125233455853206	simulated
-3.9381976434088326	-2.5407005994819274	simulated
3.3538112099339186	-1.7699914823815424	simulated
-0.39563603349355786	0.06357337488619971	simulated
-0.3950412693062143	2.7583952653849177	simulated
-3.353380537775794	2.2352637352126807	simulated
-0.8927506567484071	-0.9818396197627872	simulated
-3.8592798180442216	1.0472079339122977	simulated
1.313878243873954	-0.7353073413704277	simulated
-4.527873394582911	3.1762297093195193	simulated
1.3990350770758804	3.0502894233916864	simulated
-2.431084711193049	0.03689563694918539	simulated
-3.103040528674135	-3.023754795149303	simulated
4.227014725969702	-2.6204788807812536	simulated
1.2883991467121776	-3.6969361480153737	simulated
2.033407620166097	-1.5440915388806444	simulated
-5.693647624603925	2.3396459546185966	simulated
-2.29898339582582	5.530541505675997	simulated
2.9263252962118065	-0.8125443500786649	simulated
-1.7581822285628814	4.003593876445427	simulated
-1.5601911166690678	-1.4037780683136698	simulated
2.4851112943388505	1.0884209581223412	simulated
5.105898009259126	4.4305818326416535	simulated
3.8837304181715293	0.2791052502922309	simulated
0.3838291770172223	2.933658345344951	simulated
1.5183892973367876	-2.403871151732412	simulated
-0.7939737017630865	3.456505815123035	simulated
-1.3273104362551966	-2.030911362117711	simulated
-0.6864828866169562	1.9305903791631636	simulated
-3.1999731197636643	0.7952356011371116	simulated
-3.11422688244758	5.1000349421025275	simulated
1.3406174600035228	-1.2333362485111075	simulated
-0.9097881638751268	-3.568829650734572	simulated
-3.5791099728402043	0.715942273931766	simulated
-0.021733424195413995	-1.308056585723514	simulated
4.673821690855518	-1.1383336256080112	simulated
-4.162518489619131	-2.79243591431133	simulated
-3.555447861980612	-2.063246209775153	simulated
2.6230190727146696	-2.261517789621691	simulated
1.1129685911826785	1.8149011899298146	simulated
3.198592572883437	-0.062357557806581865	simulated
-0.8304005062584903	1.4952615841773738	simulated
2.3775995755036834	-0.8088807282718881	simulated
2.867988296398168	-2.1493849756014414	simulated
3.4277303375858716	-1.7657930150364038	simulated
-0.262274587206468	0.5719192236530711	simulated
-3.9958044164654853	-0.5283389845349159	simulated
0.7385094694126355	-0.06259955608183798	simulated
-0.757567991103526	-1.4599530217959826	simulated
2.0836467977208257	-2.4481798932690504	simulated
-3.399630690766213	3.611386901264968	simulated
3.9459032422377245	2.542805212759795	simulated
-1.7398395890291682	3.683277338476501	simulated
-0.6353849610064815	-2.257412769772115	simulated
-2.46577948719073	2.3850060342195	simulated
-1.3889684964394087	-2.200121936900801	simulated
4.745328536627848	0.6004495893322918	simulated
2.273059757164985	-2.675784983432449	simulated
2.8356114881941963	-1.4254361232758124	simulated
4.622297238178069	-1.543488843491108	simulated
-1.2254440459905258	1.2889659170255803	simulated
4.5616406737533595	-1.643823367499607	simulated
2.0187444312672422	4.000036756887567	simulated
-1.186433824896376	1.144009133650672	simulated
2.021295093355197	1.1612437935931326	simulated
-4.256006470481832	-2.682798423591213	simulated
-0.6345994395600274	-1.6602740363693138	simulated
-3.124035023681216	0.7951198602105503	simulated
-3.4142190488100588	0.5577019217338652	simulated
0.8247639799867702	1.4871900250018608	simulated
-4.760698954349055	1.6760258662560379	simulated
-0.9882670576955548	1.9863204399448775	simulated
-3.992722794046145	-1.035232949576225	simulated
-3.3100220450355016	0.5486530554996919	simulated
-2.585131517922314	1.8156888115415448	simulated
-3.4128329539324755	-3.0826691117488125	simulated
-4.384634886522391	-2.580913967270305	simulated
0.8098116456985844	-2.3418424369130877	simulated
3.2500643464392605	-2.263410240396966	simulated
-2.184846700289008	-2.9308336578779444	simulated
-1.1649553406229411	0.8586343293267168	simulated
-1.4636915146131022	-0.07713977615258391	simulated
-4.051299504394754	-2.547770615660696	simulated
-5.304590308899898	0.21950599491172718	simulated
3.761852177074992	-1.339473576221189	simulated
-2.2903180074774223	-2.812609302725864	simulated
-3.0052578528124054	-2.4993625969742945	simulated
-1.5867888554390863	-1.8276008380385074	simulated
-3.3333533050734436	-1.2817154574703686	simulated
2.951024139451461	0.4726086572895647	simulated
-2.5767948859814935	-2.4501003416336355	simulated
-2.607529933386437	-0.2716531962362605	simulated
3.0365503168160455	0.3037812768033125	simulated
-1.9883844211576018	-2.345096651705828	simulated
1.409324895573613	-3.7053866596965084	simulated
2.7594280218354004	1.5514015621288868	simulated
-1.4605032428728386	-2.652122570962759	simulated
4.563198363083446	1.3900899361882735	simulated
0.24317989358299225	2.87671468718335	simulated
-0.9705617210858816	-0.7265523209500401	simulated
-2.6841139672915997	-2.2651806878916125	simulated
-1.7546495253550354	-3.521861351698311	simulated
2.570895446221053	-1.3146571375078608	simulated
2.228428516664286	-0.36710563264841045	simulated
-0.21931896482880364	1.4142698865488692	simulated
-0.11964572951131221	1.1828693943848858	simulated
3.88193846350126	-0.6823944559810619	simulated
1.1602581363921785	0.44202966109204334	simulated
-4.513866895487683	-2.4440488484824	simulated
-1.7200786129653842	2.8252271613717634	simulated
-3.036687102748196	-2.187395899658489	simulated
1.5331587024265985	1.8312334007435098	simulated
1.5652278766368521	-2.885445698508656	simulated
1.7399475842238195	-1.2176716165340582	simulated
2.391570372318037	-3.3922471896832915	simulated
-2.4090034397152804	-0.9569374024760495	simulated
-2.218633651426245	-2.607201178459017	simulated
-1.1912295655531595	1.0267691031513397	simulated
2.8408209582608803	-1.8435586485098177	simulated
-3.2226237939450915	0.4763356916519155	simulated
4.713812642241085	-0.011749865850014168	simulated
-1.3569237142308834	-1.9227058974360183	simulated
-1.8836197287002818	-0.19770241754863174	simulated
-1.0158911883354338	-3.4255934523811655	simulated
-3.4768945851468125	1.569850334952615	simulated
-0.812932391752362	-2.773782847251953	simulated
4.554411270650817	-1.0925473400032653	simulated
-0.12725853115376182	-1.5572915287745175	simulated
-3.7974287088703136	-0.6662480696759326	simulated
-2.9389376593295946	-3.235144814811482	simulated
1.606544522615191	2.303435573749687	simulated
-0.6708646323777335	-4.11517757980118	simulated
2.8463960447199588	-1.7551581302677122	simulated
3.6560602204156307	-2.31508821394515	simulated
-2.6194032822497566	1.2515153547687115	simulated
1.3563896653154381	3.3331115604765977	simulated
4.98422773764451	4.068767374082772	simulated
1.0500812903249224	-0.9080642902460818	simulated
0.8567051840327886	-1.5384672050434296	simulated
-2.566468410687565	2.709884126011316	simulated
-1.8817618503978029	-0.6322650894644091	simulated
2.3310580796855733	-1.5508003482780446	simulated
0.9029823416506496	3.070742442443372	simulated
3.4301941133944496	-1.5088215732966672	simulated
-0.2979253359316154	-0.7211643816430288	simulated
2.015111763856676	-1.397929567337565	simulated
-0.8028124382957283	0.4208029034208233	simulated
2.695032345358742	4.400263635822535	simulated
-0.37958190774346706	-1.7605069855693347	simulated
-0.7400956133258471	-2.9588207243476448	simulated
2.6204491668842858	2.1045710935836786	simulated
-2.8412049751739956	0.8206558377108168	simulated
-1.5242418623434553	-0.15387126621047073	simulated
2.8288065619434817	0.03919287227591212	simulated
-4.327787072229881	0.9137100324748649	simulated
-1.0505602471580135	-2.2787819259440907	simulated
1.614213664861983	-0.934933100995813	simulated
2.225374797954012	-0.06496946720739392	simulated
-1.774960883315664	-3.4982205179448322	simulated
4.940246811496642	2.0382744851753096	simulated
-0.4783140086382024	2.651243557045301	simulated
1.3685636348266885	-1.6936806248446863	simulated
-0.9060366994132731	4.160344536502123	simulated
1.327295023423457	-3.487774154569029	simulated
-1.656632856216231	-2.3023237214586234	simulated
4.909809256440706	1.5466097023870249	simulated
-1.1994848318537086	1.959936958197448	simulated
-3.9177383149592573	1.6886155707885417	simulated
-0.3465182352839441	-3.9135405743059324	simulated
-1.1923313795306438	-2.5970969143229277	simulated
-0.9114302902346545	-2.7699569875293415	simulated
-3.980946433535924	-1.1712951708173078	simulated
-1.0158559839804888	-3.1335138479796396	simulated
4.531001364908353	-1.0378286722110577	simulated
0.771877778742364	1.110156404780829	simulated
-0.7219315563260225	-2.1713180627783832	simulated
-4.093176130895513	-1.3585108355129085	simulated
4.393384309920558	3.9739768229325785	simulated
-1.710443189251391	-1.3151824898712041	simulated
3.24010571010416	-1.6106364829587871	simulated
-2.547924305979444	3.37831103742741	simulated
0.7314531055789546	2.7803789619311647	simulated
-1.7500243903329986	4.058074058198187	simulated
-0.6300302354716989	-3.5704730415298234	simulated
3.5551805307942215	1.1271407424988182	simulated
2.940668106419492	-2.2440589483543065	simulated
-5.282563049257613	1.2196050817957014	simulated
-2.221450306083423	2.4681666971175416	simulated
0.6621136415338851	-2.6926824703761874	simulated
4.6558121405763275	-1.1417396830999034	simulated
2.2717277884726754	-1.794250659182577	simulated
2.5988824116843636	1.1858389880779374	simulated
4.292803323274525	5.838215064880787	simulated
1.991518550002507	1.1594955637744409	simulated
4.676745096322555	-0.025274457897804317	simulated
1.002091349088823	3.183390510099506	simulated
1.3889924723298848	-3.45996198801515	simulated
3.3257452562106593	3.445036502345693	simulated
-2.364455599988819	-0.5048951123712379	simulated
2.3578951773770624	-0.0165737294158632	simulated
-0.05954282757581708	-3.3317105061724086	simulated
3.7067064293232233	2.6260738161236437	simulated
0.811505056169936	-3.7257279143382838	simulated
1.4943744752299886	3.007190612362534	simulated
-1.9562990366681732	3.5337773693116947	simulated
-4.094699354145548	-2.61720810484051	simulated
0.5772987254488526	1.5885094329081775	simulated
-1.911623054765986	-1.162212156246942	simulated
0.24584352161289288	-0.055159053801698325	simulated
-3.587318148057723	-2.6374416141750947	simulated
4.384318191217203	-1.7925560037528812	simulated
-2.3874487650667207	1.6567759023149453	simulated
-6.032972871737312	1.5223033414296199	simulated
-1.259479250935512	-0.0002453481705515257	simulated
-0.6519798281801585	-3.1157293505222445	simulated
1.0051856812122864	-1.3464309993112358	simulated
3.836175225091602	-1.439699581984085	simulated
-3.0474295376930574	-1.4285733638695854	simulated
-2.1727704345813583	3.5165445570522142	simulated
-4.324039279404198	-0.476956390195524	simulated
-2.144159169536812	-0.9516411038664527	simulated
1.3730316236550288	-1.8664919493285446	simulated
5.037599480127882	5.765015070016604	simulated
-2.511606294473917	2.2590160294497177	simulated
1.234378760930953	-2.337756263965727	simulated
-3.856577434698907	7.169192907346785	simulated
-0.7339294648887216	-3.223545322984399	simulated
-0.35834467700204453	0.0867131785352377	simulated
4.762926215995536	-2.7598380705101824	simulated
-1.0511766852948767	2.8376839073320594	simulated
-1.1302572554119055	1.0079606580055627	simulated
0.8609901188024994	-1.4030935213101376	simulated
0.03289002896414432	-3.2780684469088	simulated
2.180381492707161	-1.5216681776349312	simulated
0.16562639059421447	6.306230364405191	simulated
1.2415097091133476	5.215622063400186	simulated
0.08860849265281559	0.8576499173418651	simulated
4.4097697604149975	2.147676597864662	simulated
-0.32106591057211886	6.314723693556753	simulated
-2.4902825962486754	1.6201495930260688	simulated
4.4174692125223265	-0.9904342554409974	simulated
-3.1834153195459134	-2.1975949724443637	simulated
-1.3561471527866142	-0.9608456466988375	simulated
-3.489220316021434	1.4708644101297765	simulated
-0.38850967343709836	-1.3037597835009795	simulated
3.192450260389909	2.3971805403833946	simulated
1.9243659248212066	-2.630421317325444	simulated
-1.9697414457306226	2.4206427822047965	simulated
-1.5268347082429112	4.338463708429066	simulated
-1.988553591109062	-2.533138462545384	simulated
-0.576075033352231	1.682295099675213	simulated
3.397636520386461	2.7536685132719834	simulated
-2.0491447571263373	-3.304798884289698	simulated
5.839721943753018	2.003354524561416	simulated
-4.2697211356151366	1.2116480250172894	simulated
-2.886255052580816	-2.971552786187484	simulated
3.9186658872173767	1.736562351151296	simulated
-5.086218856217501	1.3028696368629138	simulated
2.599995699935225	-2.083099122921129	simulated
2.3570892938624946	-1.7737582486554697	simulated
2.534514811806117	2.4810411132716665	simulated
1.3771732901228726	1.8188616908810618	simulated
2.356902472209521	-1.2883401754770336	simulated
0.9816878552403253	1.6240940725376556	simulated
3.38561073618029	1.4170389343636942	simulated
2.7035267434474313	-3.158774275187387	simulated
-4.732627611914622	-2.2849590079601914	simulated
-1.1119621449129362	-3.227391816585805	simulated
2.2427356807602448	-0.2523089991244971	simulated
0.6339620823686595	0.442193933273597	simulated
-5.361223965553885	1.186769595262537	simulated
-3.499440630406261	-2.08888788389119	simulated
-0.6280705156721302	0.8345606158489693	simulated
-2.610742411955321	1.1128273768658044	simulated
-1.4747149944664737	2.6258468223095215	simulated
-0.5895613294010978	-0.1521731620086024	simulated
1.2919976255615886	5.546622386176985	simulated
3.8246025200013456	4.220231387002372	simulated
0.5743163750100733	-0.4868704972346945	simulated
2.3372353083836366	-0.7596839802296091	simulated
-3.238708002779352	-0.3447427708574626	simulated
-1.656905388417033	-2.875242309195407	simulated
-5.11767377549327	2.0667280818206573	simulated
-1.9341088849504486	2.31585143382784	simulated
1.7791519836169405	-3.589659679875814	simulated
0.9816450410607346	-2.968902271784328	simulated
-1.3135421901177013	1.7413690550144458	simulated
5.310287137670997	-1.803704057939748	simulated
1.4777171377820273	1.0586904527004288	simulated
0.8909522785794155	-2.415181551554958	simulated
-0.8900998966625112	-0.7891253808314044	simulated
3.966685447068787	-3.097642596232725	simulated
0.5845990364308162	2.1664837462052366	simulated
5.048530270678118	-1.2622606642038334	simulated
-2.442781435272594	-3.1415841632026824	simulated
-1.1585755298163811	2.4401344144903283	simulated
-2.3212410196850173	-3.083172160434224	simulated
-1.5496736506355242	-0.7238132839383166	simulated
-5.2635296786397845	1.1504074284113357	simulated
0.94570595130914	3.5329210000099525	simulated
-1.4843695269438355	-3.9668673713731577	simulated
2.4624916199530924	-1.6308182483071636	simulated
0.3286131660846455	-3.7300324089947665	simulated
-3.1227243893477303	-3.000437020939324	simulated
-0.791526506323654	1.249280437589562	simulated
-4.896387725856787	0.9081485257918531	simulated
-1.3801385348097535	-2.6067294189820984	simulated
-0.2689826368811235	-2.6883013988690077	simulated
1.277632655160418	-2.6477822641919766	simulated
-0.5064332358100885	-0.27305399182199336	simulated
-0.3884846276785352	-2.2712474767278	simulated
-3.3801030610079312	-2.6986122407355837	simulated
-1.612339722816091	1.859102194058107	simulated
3.15045322192773	-1.3339825635035818	simulated
-0.5935051972796723	-0.8472067537751856	simulated
-4.3534194723314465	0.8240654077187158	simulated
-0.8393757834184702	-3.0956928393410243	simulated
1.8239419325330974	3.046038239927684	simulated
-1.4602936663394182	-0.46246877318942176	simulated
0.24474005192294832	2.3009157771670115	simulated
4.004895826270167	0.04189526914780735	simulated
0.9094436535266444	3.2179818678626537	simulated
-0.4540966500761557	-3.2884462961113674	simulated
-2.0679841931929728	-3.888413666561518	simulated
4.861233516562797	-0.8986390207946096	simulated
1.618502612726819	1.1053595063136992	simulated
-1.2694269650526089	1.9807366388983025	simulated
-1.3251390743476505	-0.37531251930002096	simulated
-0.47058914724601125	4.207816356776761	simulated
-4.0366058510532685	1.5062169734111828	simulated
-1.9810046901450793	5.75049625429089	simulated
2.488665030567965	-2.5355448554463593	simulated
1.4176301654778933	-1.9784832377678696	simulated
1.25560565083864	1.0521230913175628	simulated
2.0104148590874305	1.7233610534296122	simulated
-3.1968361138039154	-0.7958160271313933	simulated
-1.4943517218976718	2.9227638603130583	simulated
-4.37725947724001	1.2285511764432238	simulated
2.2431270891608794	-1.9258456966757764	simulated
-3.733302028353681	2.3237196487659615	simulated
-2.513933938390041	-3.0460496027363098	simulated
-2.061920508124267	3.3430785236870344	simulated
2.044335910080077	-1.6061819261318862	simulated
2.706574018385268	-1.4012648523933995	simulated
-0.751523081702808	5.1754709970269825	simulated
-2.2573520591219864	4.5273072599052755	simulated
-5.194911188720206	0.774761833902495	simulated
-4.057974991571753	2.5609973173902696	simulated
-1.482212063385309	3.1192025654856748	simulated
-1.309941239004613	0.21831626752092725	simulated
-2.961777584660966	-1.2989134520471246	simulated
1.942730481499483	2.3642430865672432	simulated
4.677285484500239	-2.6640289642952464	simulated
0.7087658353559619	2.093437198012803	simulated
-5.208048798697627	1.3585068612555018	simulated
2.5200773489503714	4.9684930960499525	simulated
2.262160513402766	-1.8080872757616104	simulated
2.864992295155468	2.7460185240952244	simulated
2.7114651961122753	-1.8710931234001862	simulated
-2.1486623659553996	4.998636422537136	simulated
5.17080687931471	-2.268094770576424	simulated
2.3937350226971863	3.3092329513477865	simulated
3.7713755987043456	-0.23123737053305649	simulated
-0.8404010641980408	3.3990822450625173	simulated
-1.4594537424811225	2.6517428106490177	simulated
-0.4638223017604816	-1.6413242983109961	simulated
3.8164753378025846	-2.4565729667295386	simulated
-5.20161395370392	2.8266353681889793	simulated
1.8875403433549993	2.7179612660852532	simulated
3.2312246235338953	1.4479593501132335	simulated
-4.506990515351862	-2.3468702465236384	simulated
0.8970641223181126	-1.1183781034607627	simulated
0.5871614434386643	3.652005342165998	simulated
-2.6339958971051525	2.8280339718299494	simulated
-1.0404550767820357	-0.07528200213119023	simulated
-3.6130584665246968	-2.5526042944897736	simulated
-2.331431641220957	0.2097311590599067	simulated
2.163690867185652	-1.8081415576649893	simulated
0.23684324796514905	6.98287861877738	simulated
-0.13832737922773106	-0.5081909079960508	simulated
6.088181684370685	0.8391605070250087	simulated
-3.545468783088579	-2.6845276484588756	simulated
-0.4643381967141416	1.2336187742982183	simulated
-0.9547817853917786	3.264185903556011	simulated
-1.2965663834902497	-3.193647103522088	simulated
-4.091957038594694	0.777405680464025	simulated
3.228395698074422	-1.99930845991586	simulated
4.205669068134935	-1.5313706600389696	simulated
-2.003575662902643	-3.234621255974435	simulated
-3.616906734851613	0.616015319457707	simulated
-1.4805165828117017	4.707636235312321	simulated
3.437783818410165	-0.6061707636916448	simulated
2.9980690283422486	-1.6716698318223902	simulated
-3.5864437143905725	3.110933142217801	simulated
-1.005333670168815	-0.37950337557025693	simulated
2.3730284733863076	-1.185170657839329	simulated
-0.07096268605770581	1.4598806441904908	simulated
3.0646110040837455	-2.274755611560793	simulated
1.0036250311941635	-1.7374504459609073	simulated
3.835060024651907	-0.41377881133582334	simulated
-0.6369217264208847	-2.7193394363076093	simulated
-2.9763370663601565	0.6332456791764506	simulated
-2.9198407809776463	-2.114457702040903	simulated
-1.9631563146788662	1.9938772201429003	simulated
-0.5699922430195331	0.1029538409570034	simulated
-1.3190211280675672	-2.2298484604465703	simulated
1.6339057228542264	-2.389109073580406	simulated
3.11896939481886	-1.5135122143642583	simulated
-4.3164755297579624	1.6123272716313852	simulated
1.146282760303558	4.41032273116473	simulated
-2.4414357609820367	-0.6498379684745378	simulated
5.3503916869074315	-0.7966812651816965	simulated
3.7893265232690294	-2.151044106514691	simulated
2.010231806512357	2.1739517063204845	simulated
2.8486778998687448	-0.9591960897384166	simulated
1.1378950698501586	4.848589069286339	simulated
[truncated: 707,731 more rows]
