# Supplementary material for: End-to-end multimodal structure elucidation from raw spectra combining contrastive learning and evolutionary algorithms
Source: Nat Commun. 2026 Jun 5;17:5013. doi: 10.1038/s41467-026-73846-y (PMC13241512; doi:10.1038/s41467-026-73846-y)
Supplement: Supplementary file 4 — Source Data [file 41467_2026_73846_MOESM4_ESM.zip › source_data/supp_fig10 3/supplementary_fig10.csv]

metric	fraction_correct_predictions
one_formula_top_1	0.55
all_formulas_top_1	0.66
one_formula_top_5	0.60
all_formulas_top_5	0.76
one_formula_top_10	0.60
all_formulas_top_10	0.76
