# Supplementary material for: End-to-end multimodal structure elucidation from raw spectra combining contrastive learning and evolutionary algorithms
Source: Nat Commun. 2026 Jun 5;17:5013. doi: 10.1038/s41467-026-73846-y (PMC13241512; doi:10.1038/s41467-026-73846-y)
Supplement: Supplementary file 4 — Source Data [file 41467_2026_73846_MOESM4_ESM.zip › source_data/supplementary_fig11/supplementary_fig11_bottom.csv]

modality_count	rank
1	0
1	0
1	4
1	0
1	13
1	0
1	39
1	0
1	4
1	0
1	0
1	0
1	2
1	1
1	1
1	4
1	120
1	0
1	3
1	14
1	0
1	0
1	1
1	0
1	4
1	0
1	0
1	0
1	2
1	6
1	1
1	0
1	2
1	0
1	5
1	7
1	0
1	0
1	0
1	0
1	3
1	0
1	1
1	0
1	6
1	72
1	9
1	0
1	1
1	0
1	5
1	0
1	0
1	1
1	3
1	4
1	0
1	1
1	4
1	1
1	4
1	0
1	0
1	3
1	0
1	6
1	5
1	0
1	5
1	0
1	3
1	0
1	0
1	4
1	13
1	2
1	0
1	4
1	12
1	0
1	0
1	3
1	0
1	0
1	0
1	0
1	0
1	0
1	7
1	2
1	0
1	1
1	1
1	0
1	5
1	9
1	1
1	0
1	3
1	6
1	26
1	1
1	0
1	2
1	1
1	3
1	1
1	0
1	1
1	5
1	2
1	1
1	1
1	0
1	0
1	6
1	2
1	1
1	0
1	0
1	32
1	1
1	0
1	0
1	0
1	3
1	0
1	0
1	6
1	8
1	0
1	0
1	0
1	11
1	1
1	1
1	0
1	0
1	1
1	8
1	0
1	1
1	1
1	7
1	6
1	2
1	0
1	0
1	1
1	2
1	0
1	14
1	2
1	0
1	0
1	3
1	13
1	0
1	1
1	0
1	17
1	8
1	1
1	2
1	1
1	1
1	19
1	3
1	2
1	0
1	0
1	0
1	2
1	3
1	9
1	0
1	2
1	0
1	2
1	1
1	0
1	0
1	0
1	4
1	8
1	0
1	1
1	0
1	0
1	0
1	1
1	1
1	1
1	0
1	0
1	0
1	1
1	1
1	2
1	0
1	0
1	0
1	7
1	0
1	1
1	0
1	1
1	1
1	0
1	17
1	0
1	6
1	1
1	0
1	0
1	0
1	0
1	0
1	0
1	0
1	4
1	2
1	0
1	0
1	5
1	6
1	0
1	2
1	0
1	0
1	0
1	3
1	8
1	0
1	7
1	0
1	0
1	0
1	4
1	3
1	5
1	0
1	0
1	1
1	0
1	2
1	3
1	4
1	1
1	0
1	0
1	0
1	0
1	1
1	0
1	0
1	1
1	0
1	1
1	1
1	1
1	1
1	76
1	0
1	1
1	7
1	1
1	2
1	0
1	0
1	11
1	2
1	0
1	9
1	1
1	1
1	0
1	1
1	1
1	0
1	1
1	0
1	1
1	1
1	4
1	1
1	0
1	0
1	1
1	0
1	12
1	0
1	1
1	3
1	0
1	0
1	10
1	3
1	0
1	7
1	1
1	4
1	0
1	6
1	0
1	4
1	6
1	84
1	0
1	1
1	0
1	21
1	42
1	1
1	1
1	0
1	25
1	0
1	2
1	1
1	0
1	0
1	2
1	36
1	0
1	0
1	3
1	0
1	2
1	2
1	0
1	8
1	6
1	13
1	0
1	1
1	0
1	5
1	0
1	1
1	1
1	3
1	8
1	0
1	0
1	19
1	93
1	0
1	2
1	0
1	0
1	0
1	0
1	0
1	0
1	0
1	0
1	1
1	0
1	7
1	0
1	6
1	6
1	5
1	1
1	1
1	2
1	0
1	1
1	4
1	0
1	4
1	25
1	0
1	2
1	0
1	0
1	0
1	4
1	0
1	0
1	4
1	0
1	0
1	0
1	0
1	0
1	0
1	5
1	35
1	0
1	13
1	0
1	0
1	2
1	1
1	0
1	0
1	2
1	0
1	5
1	0
1	0
1	18
1	0
1	1
1	8
1	3
1	6
1	5
1	3
1	28
1	0
1	0
1	0
1	4
1	25
1	1
1	55
1	1
1	27
1	0
1	6
1	1
1	0
1	0
1	0
1	0
1	0
1	0
1	8
1	1
1	6
1	0
1	2
1	0
1	0
1	0
1	0
1	5
1	5
1	0
1	1
1	0
1	0
1	2
1	0
1	0
1	1
1	1
1	0
1	0
1	2
1	0
1	2
1	12
1	0
1	0
1	39
1	0
1	0
1	0
1	3
1	2
1	21
1	11
1	2
1	0
1	0
1	1
1	3
1	0
1	0
1	0
1	0
1	1
1	1
1	0
1	3
1	0
1	1
1	0
1	0
1	0
1	0
1	0
1	0
1	2
1	0
1	1
1	0
1	0
1	6
1	3
1	1
1	0
1	0
1	3
1	5
1	3
1	28
1	1
1	0
1	0
1	0
1	0
1	0
1	1
1	0
1	1
1	0
1	0
1	0
1	0
1	0
1	0
1	2
1	3
1	0
1	1
1	0
1	1
1	6
1	1
1	0
1	3
1	0
1	0
1	0
1	3
1	0
1	2
1	0
1	0
1	0
1	2
1	0
1	13
1	1
1	13
1	3
1	0
1	0
1	0
1	0
1	1
1	0
1	0
1	6
1	0
1	0
1	5
1	0
1	0
1	2
1	0
1	0
1	0
1	0
1	0
1	3
1	2
1	3
1	0
1	2
1	1
1	2
1	0
1	1
1	44
1	18
1	0
1	7
1	0
1	0
1	0
1	6
1	0
1	0
1	0
1	0
1	9
1	3
1	0
1	1
1	1
1	14
1	7
1	0
1	0
1	7
1	1
1	1
1	3
1	0
1	0
1	1
1	0
1	0
1	3
1	0
1	0
1	4
1	0
1	0
1	0
1	0
1	5
1	0
1	4
1	1
1	0
1	6
1	3
1	8
1	0
1	0
1	14
1	0
1	15
1	7
1	1
1	9
1	0
1	2
2	0
2	0
2	0
2	0
2	1
2	0
2	0
2	0
2	0
2	4
2	0
2	1
2	0
2	0
2	0
2	0
2	1
2	0
2	0
2	5
2	1
2	0
2	0
2	0
2	0
2	0
2	0
2	0
2	0
2	0
2	0
2	0
2	0
2	0
2	0
2	3
2	0
2	0
2	17
2	0
2	0
2	0
2	0
2	0
2	1
2	0
2	0
2	0
2	0
2	0
2	0
2	0
2	1
2	0
2	0
2	1
2	0
2	0
2	0
2	0
2	0
2	0
2	0
2	0
2	0
2	0
2	0
2	0
2	0
2	0
2	0
2	0
2	1
2	0
2	0
2	0
2	0
2	0
2	0
2	0
2	0
2	0
2	0
2	0
2	0
2	0
2	0
2	0
2	0
2	0
2	0
2	0
2	0
2	0
2	0
2	2
2	0
2	0
2	0
2	0
2	0
2	0
2	0
2	0
2	0
2	0
2	0
2	0
2	1
2	1
2	0
2	0
2	0
2	0
2	0
2	0
2	0
2	0
2	0
2	39
2	0
2	0
2	0
2	0
2	0
2	0
2	0
2	0
2	0
2	0
2	0
2	0
2	0
2	0
2	1
2	0
2	0
2	0
2	0
2	0
2	0
2	0
2	0
2	0
2	0
2	2
2	0
2	0
2	0
2	1
2	0
2	0
2	0
2	0
2	0
2	1
2	0
2	0
2	0
2	1
2	0
2	0
2	0
2	0
2	0
2	0
2	0
2	0
2	0
2	0
2	1
2	0
2	0
2	0
2	0
2	0
2	0
2	1
2	0
2	0
2	0
2	0
2	0
2	0
2	0
2	0
2	0
2	0
2	0
2	0
2	0
2	0
2	0
2	1
2	0
2	0
2	0
2	3
2	0
2	0
2	0
2	0
2	0
2	0
2	0
2	1
2	0
2	0
2	0
2	0
2	0
2	0
2	1
2	1
2	0
2	0
2	0
2	0
2	0
2	0
2	2
2	0
2	0
2	0
2	0
2	0
2	0
2	0
2	0
2	0
2	0
2	1
2	0
2	0
2	0
2	0
2	0
2	0
2	0
2	0
2	0
2	1
2	1
2	1
2	0
2	0
2	0
2	0
2	0
2	0
2	1
2	0
2	4
2	0
2	0
2	0
2	0
2	0
2	0
2	0
2	4
2	0
2	1
2	0
2	0
2	0
2	0
2	0
2	1
2	0
2	0
2	0
2	0
2	1
2	0
2	0
2	0
2	0
2	0
2	0
2	0
2	1
2	0
2	0
2	0
2	0
2	0
2	0
2	0
2	0
2	0
2	0
2	0
2	0
2	0
2	0
2	0
2	0
2	0
2	0
2	0
2	0
2	0
2	0
2	0
2	0
2	1
2	0
2	0
2	0
2	0
2	0
2	0
2	0
2	0
2	1
2	0
2	0
2	0
2	0
2	0
2	0
2	0
2	0
2	0
2	0
2	0
2	1
2	0
2	1
2	0
2	0
2	0
2	0
2	0
2	0
2	1
2	0
2	1
2	0
2	0
2	0
2	0
2	0
2	0
2	0
2	0
2	0
2	0
2	1
2	0
2	0
2	0
2	0
2	0
2	2
2	0
2	0
2	1
2	0
2	0
2	0
2	0
2	0
2	0
2	0
2	0
2	0
2	0
2	1
2	0
2	0
2	1
2	0
2	0
2	0
2	0
2	0
2	0
2	0
2	0
2	0
2	0
2	0
2	0
2	0
2	0
2	0
2	13
2	2
2	0
2	0
2	0
2	0
2	0
2	0
2	0
2	0
2	0
2	1
2	0
2	1
2	0
2	0
2	0
2	0
2	0
2	0
2	0
2	0
2	0
2	0
2	0
2	0
2	0
2	0
2	0
2	0
2	0
2	1
2	0
2	0
2	0
2	2
2	0
2	0
2	1
2	0
2	0
2	0
2	0
2	0
2	0
2	1
2	0
2	0
2	1
2	0
2	0
2	0
2	0
2	1
2	0
2	0
2	0
2	0
2	0
2	0
2	0
2	0
2	0
2	1
2	0
2	3
2	0
2	0
2	0
2	0
2	0
2	0
2	3
2	0
2	1
2	0
2	0
2	0
2	0
2	0
2	1
2	0
2	0
2	0
2	0
2	1
2	0
2	0
2	0
2	0
2	0
2	0
2	0
2	0
2	0
2	0
2	0
2	0
2	1
2	0
2	2
2	0
2	0
2	0
2	0
2	0
2	0
2	0
2	0
2	0
2	0
2	2
2	1
2	0
2	0
2	0
2	0
2	0
2	0
2	0
2	0
2	0
2	0
2	0
2	0
2	0
2	0
2	1
2	4
2	1
2	0
2	0
2	0
2	0
2	0
2	1
2	0
2	0
2	0
2	0
2	0
2	0
2	0
2	0
2	0
2	0
2	0
2	1
2	0
2	0
2	1
2	0
2	0
2	0
2	0
2	0
2	1
2	0
2	0
2	0
2	0
2	0
2	8
2	0
2	0
2	0
2	0
2	0
2	0
2	0
2	0
2	0
2	0
2	0
2	0
2	0
2	1
2	0
2	1
2	0
2	0
2	0
2	0
2	0
2	0
2	0
2	0
2	0
2	0
2	0
2	0
2	0
2	0
2	0
2	1
2	5
2	1
2	0
2	0
2	1
2	0
2	0
2	0
2	0
2	2
2	0
2	1
2	1
2	0
2	0
2	0
2	0
2	0
2	0
2	0
2	1
2	0
2	0
2	0
2	0
2	0
2	0
2	1
2	0
2	0
2	0
2	0
2	0
2	0
2	0
2	0
2	0
2	0
2	0
2	0
2	0
2	0
2	0
2	0
2	0
2	0
2	0
2	0
2	0
2	0
2	1
2	0
2	0
2	0
2	0
2	0
2	0
2	0
2	1
2	0
2	2
2	0
2	0
2	0
2	1
2	0
2	0
2	0
2	0
2	0
2	0
2	0
2	0
2	0
2	0
2	0
2	0
2	0
2	0
2	0
2	0
2	0
2	0
2	0
2	0
2	0
2	0
2	0
2	0
2	0
2	0
2	0
2	0
2	0
2	3
2	0
2	0
2	0
2	0
2	0
2	4
2	2
2	0
2	0
2	0
2	0
2	0
2	0
2	0
2	0
2	0
2	0
2	0
2	0
2	0
2	0
2	1
2	0
2	2
2	0
2	1
2	0
2	0
2	0
2	0
2	0
2	0
2	0
2	0
2	1
2	0
2	0
2	0
2	0
2	0
2	0
2	0
2	0
2	0
2	0
2	0
2	0
2	0
2	1
2	0
2	0
2	2
2	0
2	0
2	0
2	0
2	0
2	0
2	0
2	0
2	0
2	0
2	0
2	0
2	0
2	0
2	0
2	0
2	0
2	0
2	0
2	1
2	0
2	0
2	0
2	0
2	0
2	0
2	0
2	0
2	0
2	0
2	0
2	0
2	0
2	0
2	0
2	0
2	0
2	0
2	0
2	1
2	1
2	0
2	0
2	0
2	0
2	0
2	0
2	1
2	0
2	0
2	0
2	0
2	0
2	0
2	0
2	0
2	0
2	2
2	0
2	5
2	0
2	2
2	0
2	0
2	0
2	0
2	0
2	0
2	0
2	0
2	0
2	0
3	0
3	0
3	0
3	1
3	0
3	3
3	0
3	0
3	0
3	0
3	0
3	0
3	1
3	1
3	0
3	0
3	0
3	1
3	0
3	0
3	0
3	0
3	0
3	0
3	0
3	0
3	0
3	0
3	0
3	0
3	0
3	0
3	0
3	0
3	0
3	0
3	0
3	0
3	0
3	21
3	0
3	0
3	0
3	0
3	0
3	0
3	0
3	0
3	0
3	0
3	0
3	1
3	1
3	0
3	0
3	1
3	0
3	0
3	0
3	0
3	0
3	0
3	0
3	0
3	0
3	0
3	0
3	0
3	0
3	0
3	0
3	0
3	0
3	0
3	0
3	0
3	1
3	0
3	0
3	0
3	0
3	0
3	0
3	0
3	0
3	0
3	0
3	0
3	0
3	1
3	0
3	0
3	0
3	0
3	0
3	0
3	0
3	0
3	0
3	0
3	0
3	0
3	0
3	0
3	0
3	0
3	0
3	0
3	0
3	0
3	0
3	0
3	0
3	0
3	0
3	0
3	0
3	0
3	0
3	0
3	0
3	0
3	0
3	0
3	0
3	0
3	0
3	0
3	0
3	0
3	0
3	0
3	0
3	0
3	0
3	1
3	0
3	0
3	0
3	0
3	0
3	0
3	0
3	0
3	0
3	0
3	0
3	0
3	0
3	0
3	1
3	0
3	0
3	0
3	0
3	1
3	0
3	0
3	0
3	1
3	0
3	2
3	0
3	0
3	1
3	0
3	0
3	0
3	0
3	0
3	0
3	0
3	0
3	0
3	0
3	0
3	0
3	0
3	0
3	0
3	0
3	0
3	0
3	0
3	0
3	0
3	0
3	0
3	0
3	0
3	0
3	0
3	0
3	0
3	0
3	0
3	0
3	0
3	0
3	0
3	0
3	1
3	0
3	0
3	0
3	0
3	0
3	0
3	0
3	0
3	0
3	0
3	0
3	0
3	0
3	0
3	0
3	0
3	0
3	0
3	0
3	0
3	0
3	0
3	0
3	0
3	1
3	0
3	0
3	0
3	0
3	0
3	0
3	0
3	0
3	0
3	0
3	0
3	0
3	1
3	0
3	0
3	0
3	0
3	0
3	0
3	0
3	0
3	0
3	0
3	0
3	1
3	0
3	0
3	0
3	0
3	0
3	0
3	0
3	1
3	0
3	2
3	0
3	0
3	0
3	0
3	0
3	0
3	0
3	0
3	0
3	0
3	1
3	0
3	0
3	0
3	0
3	0
3	0
3	0
3	0
3	0
3	0
3	0
3	0
3	0
3	0
3	0
3	0
3	0
3	2
3	0
3	0
3	0
3	0
3	0
3	0
3	0
3	0
3	0
3	0
3	0
3	0
3	0
3	0
3	0
3	0
3	0
3	0
3	0
3	0
3	0
3	1
3	0
3	0
3	0
3	0
3	0
3	0
3	0
3	0
3	0
3	0
3	1
3	0
3	0
3	0
3	0
3	0
3	1
3	0
3	0
3	0
3	0
3	0
3	0
3	0
3	0
3	0
3	0
3	0
3	0
3	0
3	0
3	0
3	0
3	0
3	0
3	0
3	0
3	0
3	0
3	3
3	1
3	0
3	0
3	0
3	0
3	0
3	0
3	0
3	0
3	0
3	0
3	0
3	1
3	0
3	0
3	1
3	0
3	0
3	0
3	0
3	0
3	0
3	0
3	0
3	0
3	0
3	0
3	0
3	0
3	0
3	0
3	0
3	3
3	0
3	0
3	0
3	0
3	0
3	0
3	0
3	0
3	0
3	0
3	0
3	0
3	0
3	0
3	0
3	0
3	0
3	0
3	0
3	0
3	0
3	0
3	0
3	0
3	0
3	0
3	0
3	0
3	0
3	0
3	0
3	0
3	0
3	0
3	0
3	0
3	0
3	0
3	0
3	0
3	0
3	0
3	2
3	0
3	0
3	0
3	0
3	0
3	0
3	0
3	0
3	1
3	0
3	0
3	0
3	0
3	0
3	0
3	2
3	0
3	0
3	1
3	0
3	2
3	0
3	0
3	0
3	0
3	0
3	0
3	0
3	0
3	0
3	0
3	0
3	0
3	0
3	0
3	0
3	0
3	0
3	0
3	0
3	0
3	0
3	0
3	0
3	0
3	0
3	0
3	0
3	0
3	0
3	0
3	0
3	0
3	0
3	0
3	0
3	0
3	0
3	0
3	0
3	4
3	0
3	0
3	0
3	0
3	0
3	0
3	0
3	0
3	0
3	0
3	0
3	0
3	0
3	0
3	0
3	0
3	0
3	0
3	0
3	0
3	0
3	0
3	0
3	1
3	0
3	0
3	1
3	1
3	33
3	0
3	0
3	0
3	0
3	0
3	0
3	1
3	0
3	0
3	0
3	0
3	0
3	0
3	0
3	0
3	0
3	0
3	0
3	1
3	0
3	0
3	0
3	0
3	0
3	0
3	3
3	0
3	0
3	0
3	2
3	0
3	0
3	0
3	0
3	0
3	0
3	0
3	0
3	0
3	0
3	0
3	0
3	0
3	0
3	3
3	0
3	0
3	0
3	0
3	0
3	0
3	0
3	0
[truncated: 1,043 more rows]
