# Supplementary material for: End-to-end multimodal structure elucidation from raw spectra combining contrastive learning and evolutionary algorithms
Source: Nat Commun. 2026 Jun 5;17:5013. doi: 10.1038/s41467-026-73846-y (PMC13241512; doi:10.1038/s41467-026-73846-y)
Supplement: Supplementary file 4 — Source Data [file 41467_2026_73846_MOESM4_ESM.zip › source_data/fig6/fig6_left.csv]

respondent	correct_answer_count
phd_student_1	2
phd_student_2	3
phd_student_2	4
nmr_expert_1	5
nmr_expert_2	8
nmr_expert_3	8
