# Supplementary material for: End-to-end multimodal structure elucidation from raw spectra combining contrastive learning and evolutionary algorithms
Source: Nat Commun. 2026 Jun 5;17:5013. doi: 10.1038/s41467-026-73846-y (PMC13241512; doi:10.1038/s41467-026-73846-y)
Supplement: Supplementary file 4 — Source Data [file 41467_2026_73846_MOESM4_ESM.zip › source_data/supp_fig13/bertz_kde.csv]

x	kde_correct_scaled	kde_incorrect_scaled
24.72905595320056	14.730312959878725	0.6783373662603357
26.635459998980505	15.072682883016599	0.6989502445950798
28.541864044760448	15.419795748006015	0.7200274428734732
30.448268090540395	15.771645731537863	0.7415739797243531
32.35467213632034	16.12822604332891	0.7635947673045143
34.26107618210028	16.489528952381246	0.7860946068898759
36.167480227880226	16.85554581246667	0.8090781845349466
38.07388427366017	17.226267086656033	0.832550066806559
39.98028831944011	17.60168237071365	0.8565146965977063
41.88669236522006	17.981780415180275	0.8809763890271667
43.79309641100001	18.366549145971245	0.9059393274304502
45.699500456779944	18.755975683319875	0.9314075594474157
47.605904502559895	19.15004635890252	0.9573849932117271
49.51230854833983	19.54874673098646	0.9838753936470936
51.41871259411978	19.952061597448647	1.0108823788750667
53.325116639899726	20.359975006521818	1.0384094167388909
55.23152068567967	20.77247026513166	1.066459821447709
57.13792473145962	21.189529944698847	1.0950367503451472
59.044328777239556	21.61113588428942	1.1241432008060745
60.95073282301951	22.037269191007468	1.1537820072650469
62.857136868799444	22.467910237536426	1.1839558383796744
64.7635409145794	22.903038656746578	1.2146671943319038
66.66994496035933	23.342633333299545	1.245918404269873
68.57634900613928	23.786672392194536	1.2777116238927622
70.48275305191922	24.235133184214014	1.3100488331807263
72.38915709769917	24.687992268242315	1.342931834271754
74.2955611434791	25.145225390444796	1.3763622494869456
76.20196518925906	25.606807460310936	1.4103415195054636
78.108369235039	26.07271252358052	1.444870901690096
80.01477328081894	26.54291373208814	1.4799514685640671
81.9211773265989	27.01738331057743	1.5155841064394922
83.82758137237883	27.496092520553066	1.5517695141975465
85.73398541815878	27.979011621254735	1.5885082022201735
87.64038946393872	28.466109827854034	1.6258004914728925
89.54679350971867	28.957355266992156	1.6636465127379914
91.4531975554986	29.452714929791206	1.7020462059971753
93.35960160127856	29.95215462248995	1.7409993199624638
95.26600564705849	30.455638914868686	1.7805054117539552
97.17240969283844	30.96313108664521	1.8205638467228182
99.07881373861838	31.47459307203708	1.8611737984177132
100.98521778439833	31.989985402701613	1.9023342486926484
102.89162183017827	32.50926714927726	1.9440439879540947
104.79802587595822	33.03239586176469	1.9863016155450506
106.70442992173817	33.55932750899775	2.029105540263642
108.6108339675181	34.090016417465144	2.072453981013647
110.51723801329805	34.62441520975761	2.116344967584324
112.42364205907799	35.16247474292063	2.1607763415568013
114.33004610485794	35.70414404700674	2.205745757334214
116.23645015063788	36.24937026412409	2.2512506832927723
118.14285419641783	36.798098588289804	2.297288403050902
120.04925824219777	37.35027220639797	2.343856016853561
121.95566228797772	37.905832240618565	2.390950443068939
123.86206633375765	38.46471769254724	2.438568419794699
125.7684703795376	39.02686538942539	2.4867065065710037
127.67487442531755	39.592209932753384	2.535361086197674
129.5812784710975	40.160683649616445	2.5845283666528585
131.48768251687744	40.732216547042086	2.6342043831107533
133.39408656265738	41.30673626970423	2.684385000056016
135.30049060843734	41.88416806128311	2.7350659134926287
137.20689465421728	42.46443472978606	2.7862426532452047
139.11329869999722	43.047456617123316	2.8379105853508055
141.01970274577715	43.63315157322807	2.890064914539562
142.92610679155712	44.22143493499542	2.9427006868026093
144.83251083733705	44.812219510305994	2.9958127920460154
146.738914883117	45.40541556738677	3.0493959668296045
148.64531892889696	46.000930829745386	3.103444797189789
150.5517229746769	46.59867047690114	3.157953721545787
152.45812702045683	47.19853715111873	3.212917033688771
154.3645310662368	47.80043097033078	3.268328885853812
156.27093511201673	48.4042495474201	3.324183291874599
158.17733915779667	49.009888016009825	3.3804741304212627
160.0837432035766	49.61723906288998	3.4371951483218135
161.99014724935657	50.226192967188275	3.494339963967897
163.8965512951365	50.83663764636784	3.5519020708058338
165.80295534091644	51.448458709115634	3.6098748409141406
167.7093593866964	52.061539515157996	3.668251528668849
169.61576343247634	52.67576124201719	3.727025274498167
171.52216747825628	53.29100295869835	3.7861891087282795
173.42857152403622	53.90714170627127	3.845735955522093
175.33497556981618	54.5240525852858	3.905658636912972
177.24137961559612	55.1416088499347	3.965949876935623
179.14778366137605	55.759682008852806	4.026602305856348
181.054187707156	56.3781419324158	4.087608464504962
182.96059175293595	56.99685696637773	4.148960808710832
184.8669957987159	57.61569405165907	4.21065171384529
186.77339984449583	58.234518850077414	4.272673479472916
188.6798038902758	58.85319587578458	4.335018334114031
190.58620793605573	59.47158863215202	4.397678440120664
192.49261198183567	60.08955975382739	4.460645898668215
194.3990160276156	60.70697115365655	4.523912754864935
196.30542007339557	61.32368417415068	4.587471002981089
198.2118241191755	61.9395597431557	4.651312591799575
200.11822816495544	62.55445853336158	4.715429430089561
202.02463221073538	63.168241125273525	4.779813392204295
203.93103625651534	63.78076817324863	4.844456323804162
205.83744030229528	64.39190057418851	4.909350047705616
207.7438443480752	65.00149963846208	4.97448636985622
209.65024839385518	65.60942726262304	5.039857085435786
211.55665243963512	66.21554610347384	5.105453985083063
213.46305648541505	66.81971975301963	5.17126886124695
215.369460531195	67.42181291384708	5.237293514660885
217.27586457697495	68.02169157445884	5.303519760938331
219.1822686227549	68.6192231840867	5.369939437286961
221.08867266853483	69.21427682650746	5.436544409338336
222.99507671431476	69.80672339238193	5.5033265780895615
224.90148076009473	70.3964357496399	5.570277886952465
226.80788480587466	70.98328891143375	5.637390328905562
228.7142888516546	71.56716020119168	5.704655953743086
230.62069289743457	72.14792941430326	5.77206687541489
232.5270969432145	72.72547897598004	5.83961527945036
234.43350098899444	73.2996940948422	5.907293430458646
236.33990503477438	73.87046291179436	5.975093679696903
238.24630908055434	74.43767664376306	6.043008472697593
240.15271312633428	75.00122972188665	6.111030356945011
242.0591171721142	75.56101992376091	6.17915198959074
243.96552121789415	76.11694849936131	6.247366145196811
245.87192526367411	76.66892029028162	6.315665723494801
247.77832930945405	77.21684384194826	6.384043757148335
249.684733355234	77.76063150848908	6.45249341950598
251.59113740101395	78.30019954996258	6.521008032330527
253.4975414467939	78.83546822166706	6.589581073490468
255.40394549257383	79.36636185528427	6.6582061845985505
257.31034953835376	79.89280893162933	6.726877178581904
259.2167535841337	80.41474214480857	6.79558804716767
261.12315762991363	80.93209845761099	6.864332968267529
263.02956167569357	81.44481914798808	6.933106313244197
264.9359657214735	81.95284984650407	7.001902654042402
266.8423697672535	82.45614056466529	7.070716770166657
268.74877381303344	82.9546457140669	7.139543655487709
270.6551778588134	83.44832411632471	7.208378524859408
272.5615819045933	83.93713900378494	7.277216820527456
274.46798595037325	84.42105801103654	7.346054218311499
276.3743899961532	84.9000531572789	7.4148866335417365
278.2807940419331	85.37410081962271	7.483710226731513
280.1871980877131	85.84318169743376	7.5525214089671415
282.093602133493	86.3072807678529	7.621316846996582
284.000006179273	86.76638723265438	7.690093467998586
285.9064102250529	87.22049445663099	7.758848464014385
287.81281427083286	87.66959989771769	7.827579296024254
289.7192183166128	88.11370502909016	7.896283697651708
291.62562236239273	88.5528152535023	7.9649596784786025
293.53202640817267	88.98693981014148	8.033605526955093
295.4384304539526	89.41609167430835	8.102219812888741
297.3448344997326	89.84028745024568	8.170801389498276
299.25123854551254	90.25954725745852	8.239349395017825
301.1576425912925	90.6738946108864	8.307863253838642
303.0640466370724	91.08335629530598	8.376342677176119
304.97045068285234	91.48796223435346	8.444787663251061
306.8768547286323	91.88774535457416	8.513198496975017
308.7832587744122	92.28274144491331	8.58157574913092
310.6896628201922	92.6729890120762	8.649920275041309
312.59606686597215	93.05852913219353	8.71823321271772
314.5024709117521	93.43940529923186	8.786515980486223
316.408874957532	93.81566327059826	8.854770274085304
318.31527900331196	94.18735091039035	8.922998063234086
320.2216830490919	94.55451803074479	8.991201587669847
322.12808709487183	94.91721623173669	9.059383352655834
324.03449114065177	95.27549874028439	9.127546123961533
325.94089518643176	95.6294202485077	9.195692922319436
327.8472992322117	95.97903675198538	9.26382701736374
329.75370327799163	96.32440538835196	9.331951921058305
331.66010732377157	96.665584276664	9.400071380622482
333.5665113695515	97.00263235796092	9.468189370965568
335.47291541533144	97.33560923743265	9.536310086641912
337.3793194611114	97.66457502859335	9.604437933340481
339.2857235068914	97.98959019985216	9.672577518924593
341.1921275526713	98.31071542385267	9.740733644038736
343.09853159845125	98.62801142994013	9.808911292301412
345.0049356442312	98.94153886009957	9.877115620104318
346.9113396900111	99.25135812868626	9.945351946039837
348.81774373579105	99.55752928625903	10.013625739980254
350.724147781571	99.86011188779698	10.081942611833771
352.630551827351	100.15916486557256	10.150308300003536
354.5369558731309	100.45474640692052	10.218728659577515
356.44335991891086	100.74691383713203	10.28720965027832
358.3497639646908	101.03572350767207	10.355757324203125
360.25616801047073	101.32123068990296	10.42437781338522
362.16257205625067	101.60348947446926	10.493077317209643
364.0689761020306	101.88255267647982	10.561862089716403
365.97538014781054	102.15847174659751	10.630738426825733
367.88178419359053	102.43129668812462	10.69971265352044
369.78818823937047	102.70107598015029	10.768791111021251
371.6945922851504	102.96785650680162	10.837980143991722
373.60099633093034	103.23168349261967	10.90728608780944
375.5074003767103	103.49260044405538	10.976715255940954
377.4138044224902	103.75064909706481	11.04627392745785
379.32020846827015	104.00586937075697	11.115968334731697
381.22661251405015	104.25829932702706	11.185804651345403
383.1330165598301	104.50797513609224	11.255788980258545
385.03942060561	104.75493104782204	11.325927342263924
386.94582465138996	104.99919936874177	11.396225664772114
388.8522286971699	105.24081044456814	11.46668977096042
390.7586327429498	105.47979264811981	11.537325369321938
392.66503678872976	105.71617237242874	11.608138043649554
394.57144083450976	105.94997402886851	11.679133243488957
396.4778448802897	106.18122005009624	11.750316275093619
398.38424892606963	106.40993089759881	11.82169229291353
400.29065297184957	106.63612507361842	11.893266291648269
402.1970570176295	106.85981913722642	11.965043098893435
404.10346106340944	107.08102772430453	12.037027368408129
406.0098651091894	107.29976357118525	12.109223574029377
407.9162691549693	107.51603754170057	12.181636004257676
409.8226732007493	107.72985865737853	12.254268757536105
411.72907724652924	107.94123413053018	12.327125738243177
413.6354812923092	108.1501693999641	12.400210653417945
415.5418853380891	108.35666816906621	12.473527010233383
417.44828938386905	108.5607324459849	12.547078114232017
419.354693429649	108.76236258566131	12.620867068335347
421.2610974754289	108.96155733345269	12.694896772636378
423.1675015212089	109.15831387009534	12.769169924981911
425.07390556698886	109.35262785776519	12.843689022348839
426.9803096127688	109.5444934870006	12.918456363016158
428.88671365854873	109.7339035242539	12.993474049531853
430.79311770432867	109.92084935985956	13.068743992470761
432.6995217501086	110.10532105620325	13.144267914977615
434.60592579588854	110.28730739590019	13.220047358085973
436.51232984166853	110.4667959297923	13.296083686801643
438.41873388744847	110.64377302459599	13.372378096936112
440.3251379332284	110.81822391003857	13.448931622673207
442.23154197900834	110.99013272533946	13.525745144849118
444.1379460247883	111.15948256490793	13.602819399923554
446.0443500705682	111.32625552313885	13.680154989617261
447.95075411634815	111.49043273821242	13.757752391188196
449.8571581621281	111.65199443480917	13.835611968316703
451.7635622079081	111.81091996567825	13.913733982567019
453.669966253688	111.96718785200326	13.992118605390518
455.57637029946795	112.12077582253535	14.07076593063362
457.4827743452479	112.27166085147056	14.149675987511106
459.3891783910278	112.41981919507215	14.228848754003447
461.29558243680776	112.56522642704938	14.308284170634881
463.2019864825877	112.70785747272032	14.387982154586995
465.1083905283677	112.84768664200332	14.46794261410076
467.01479457414763	112.98468766129346	14.548165463118503
468.92119861992757	113.11883370429679	14.628650636115543
470.8276026657075	113.25009742190441	14.709398103070091
472.73400671148744	113.37845097120604	14.790407884518691
474.6404107572674	113.50386604374897	14.871680066643288
476.5468148030473	113.62631389316276	14.953214816335414
478.4532188488273	113.74576536227694	15.035012396181754
480.35962289460724	113.86219090987112	15.117073179315334
482.2660269403872	113.9755606372003	15.199397664075576
484.1724309861671	114.08584431444731	15.281986488420593
486.07883503194705	114.19301140725844	15.364840444034904
487.985239077727	114.29703110352625	15.447960490075832
489.8916431235069	114.39787234057748	15.53134776650191
491.79804716928686	114.49550383293617	15.615003606927573
493.70445121506685	114.58989410082732	15.698929550948474
495.6108552608468	114.68101149958395	15.783127355882785
497.5172593066267	114.76882425012009	15.867599007875006
499.42366335240666	114.85330047063383	15.952346732309488
501.3300673981866	114.93440820968934	16.037373003482635
503.23647144396654	115.01211548083025	16.122680553484024
505.1428754897465	115.0863902988668	16.208272380238192
507.04927953552647	115.15720071796798	16.29415175466098
508.9556835813064	115.22451487168463	16.380322226885976
510.86208762708634	115.28830101501708	16.46678763151891
512.7684916728663	115.34852756863098	16.553552091879993
514.6748957186462	115.40516316530756	16.64062002319666
516.5812997644261	115.45817669870792	16.727996134711866
518.4877038102061	115.50753737451392	16.815685430675174
520.3941078559861	115.5532147639892	16.903693210187704
522.3005119017661	115.5951788599949	16.992025065873765
524.206915947546	115.63340013547355	17.08068688135587
526.113319993326	115.66784960439931	17.16968482751243
528.0197240391059	115.69849888517395	17.259025357501105
529.9261280848858	115.7253202664343	17.348715200533405
531.8325321306658	115.74828677521194	17.438761354390266
533.7389361764457	115.76737224737404	17.529171076671172
535.6453402222256	115.7825514002538	17.619951874773065
537.5517442680056	115.79379990735855	17.71111149459896
539.4581483137855	115.80109447502947	17.80265790799943
541.3645523595656	115.80441292090546	17.894599298953995
543.2709564053455	115.80373425402735	17.986944048502924
545.1773604511254	115.79903875640451	18.079700718443508
547.0837644969054	115.79030806584193	18.172878033808548
548.9901685426853	115.77752525981924	18.26648486414838
550.8965725884652	115.76067494018825	18.36053020364135
552.8029766342452	115.73974331845132	18.45502315006094
554.7093806800251	115.71471830135981	18.549972882631682
556.615784725805	115.6855895765632	18.64538863880893
558.522188771585	115.65234869803271	18.741279690021187
560.4285928173649	115.61498917096202	18.837655316417038
562.3349968631449	115.57350653584946	18.934524780661672
564.2414009089248	115.52789845144994	19.031897300831346
566.1478049547047	115.47816477628373	19.129782022457032
568.0542090004847	115.4243076483798	19.228187989771357
569.9606130462647	115.36633156293087	19.327124116215877
571.8670170920446	115.304243447531	19.42659915426815
573.7734211378246	115.23805273466995	19.52662166465098
575.6798251836045	115.16777143115644	19.627199984987925
577.5862292293845	115.09341418414293	19.728342197972403
579.4926332751644	115.0149983434312	19.830056099118632
581.3990373209443	114.9325440197439	19.932349164165565
583.3054413667243	114.84607413864461	20.035228516206374
585.2118454125042	114.75561448981422	20.138700892617038
587.1182494582841	114.6611937713784	20.24277261186049
589.0246535040641	114.56284362901576	20.347449540242206
590.931057549844	114.46059868956714	20.452737058695597
592.837461595624	114.35449658889561	20.558640029675765
594.7438656414039	114.2445779937533	20.665162764240904
596.6502696871839	114.13088661743113	20.772308989401342
598.5566737329639	114.01346922898279	20.88008181581637
600.4630777787438	113.89237565583299	20.988483705919123
602.3694818245237	113.76765877960369	21.09751644254972
604.2758858703037	113.63937452500473	21.20718109817641
606.1822899160836	113.50758184166295	21.3174780047845
608.0886939618636	113.37234267878618	21.428406724511593
609.9950980076435	113.23372195257458	21.539966021106935
611.9015020534234	113.09178750632535	21.652153832292026
613.8079060992034	112.94661006318964	21.764967243097832
615.7143101449833	112.79826317157557	21.878402460252907
617.6207141907632	112.64682314320801	21.992454787695106
619.5271182365432	112.4923689838833	22.107118603277264
621.4335222823231	112.3349823169835	22.222387336736215
623.339926328103	112.17474729983614	22.33825344899142
625.2463303738831	112.01175053303311	22.454708412837707
627.152734419663	111.84608096284667	22.57174269509414
629.059138465443	111.67782977689993	22.689345740268227
630.9655425112229	111.5070902932807	22.80750595579199
632.8719465570028	111.33395784330371	22.926210698883537
634.7783506027828	111.15852964815195	23.04544626508479
636.6847546485627	110.98090468964833	23.165197878522687
638.5911586943427	110.80118357543219	23.285449683937873
640.4975627401226	110.61946839882962	23.406184740521876
642.4039667859025	110.43586259373079	23.527385017599425
644.3103708316825	110.25047078480534	23.649031392189976
646.2167748774624	110.06339863339674	23.771103648477787
648.1231789232423	109.87475267946144	23.893580479216904
650.0295829690223	109.68464017992358	24.016439489092946
651.9359870148022	109.49316894384012	24.139657200059986
653.8423910605823	109.30044716476627	24.263209058666657
655.7487951063622	109.10658325074013	24.387069445381652
657.6551991521421	108.9116856522993	24.511211685924557
659.5616031979221	108.71586268895608	24.635608064604046
661.468007243702	108.5192223745628	24.760229839661005
663.3744112894819	108.32187224200098	24.88504726061033
665.2808153352619	108.12391916763404	25.010029587570695
667.1872193810418	107.92546919596111	25.135145112567578
669.0936234268218	107.7266273649081	25.260361182790597
671.0000274726017	107.52749753219932	25.3856442257822
672.9064315183816	107.32818220323436	25.510959776530377
674.8128355641616	107.12878236090714	25.636272506434274
676.7192396099415	106.92939729778249	25.761546254107625
678.6256436557214	106.73012445105033	25.886744057980348
680.5320477015015	106.53105924066281	26.01182819065583
682.4384517472814	106.33229491104845	26.13676019497635
684.3448557930614	106.13392237679105	26.261500921746507
686.2512598388413	105.93603007264669	26.38601056905993
688.1576638846212	105.73870380825491	26.510248723171554
690.0640679304012	105.5420266278948	26.6341744008542
691.9704719761811	105.3460786756098	26.757746093174532
693.876876021961	105.15093706602133	26.88092181062076
695.783280067741	104.956675761124	27.003659129510662
697.6896841135209	104.76336545334308	27.125915239606602
699.5960881593008	104.57107345511835	27.2476469928598
701.5024922050808	104.37986359525105	27.368810953205237
703.4088962508607	104.18979612224521	27.489363447324365
705.3153002966407	104.00092761484218	27.60926061629172
707.2217043424206	103.81331089993405	27.72845846801846
709.1281083882006	103.62699497802235	27.8469129304041
711.0345124339806	103.4420249563636	27.96457990510573
712.9409164797605	103.25844198993039	28.081415321832637
714.8473205255405	103.0762832302871	28.19737519307193
716.7537245713204	102.89558178246999	28.312415669150127
718.6601286171003	102.71636666993244	28.426493093534315
720.5665326628803	102.53866280760278	28.539564058274923
722.4729367086602	102.36249098307938	28.65158545949236
724.3793407544401	102.18786784597248	28.762514552808206
726.2857448002201	102.0148059053772	28.872309008621478
728.192148846	101.84331353545348	28.98092696713075
730.09855289178	101.67339498906121	29.088327093002004
732.0049569375599	101.50505041939252	29.19446862958307
733.9113609833398	101.3382759095141	29.299311452565036
735.8177650291198	101.17306350973143	29.402816122992274
737.7241690748998	101.00940128265735	29.504943939523066
739.6305731206797	100.84727335586498	29.605656989843787
741.5369771664597	100.68665998198216	29.704918201140504
743.4433812122396	100.5275376060771	29.80269138953386
745.3497852580196	100.3698789401707	29.898941308383574
747.2561893037995	100.21365304469897	29.993633695371432
749.1625933495794	100.0588254167387	30.086735318272996
751.0689973953594	99.90535808479842	30.17821401933053
752.9754014411393	99.75320970996806	30.268038758141753
754.8818054869192	99.6023356932109	30.356179652981194
756.7882095326992	99.4526882885743	30.442608020474232
758.6946135784791	99.30421672208553	30.527296413545365
760.601017624259	99.15686731609469	30.61021865756669
762.507421670039	99.01058361881925	30.691349884633734
764.413825715819	98.8653065388376	30.770666565901067
766.320229761599	98.72097448427387	30.84814654191137
768.2266338073789	98.57752350641458	30.923769050856833
770.1330378531588	98.4348874474875	30.997514754714057
772.0394418989388	98.29299809233294	31.069365763198025
773.9458459447187	98.1517853236943	31.139305655484648
775.8522499904986	98.01117728084728	31.20731949965443
777.7586540362786	97.8711005212901	31.273393869815212
779.6650580820585	97.73148018520845	31.337516860864785
781.5714621278385	97.5922401624303	31.39967810085913
783.4778661736184	97.45330326158376	31.45986876095652
785.3842702193983	97.31459138116354	31.518081562911025
787.2906742651783	97.17602568221987	31.574310784094937
789.1970783109582	97.03752676237052	31.628552260032784
791.1034823567381	96.89901483084519	31.680803384435258
793.0098864025182	96.76040988426331	31.731063106724605
794.9162904482981	96.62163188284902	31.77933192704956
796.8226944940781	96.48260092678322	31.825611888790664
798.729098539858	96.34323743239462	31.869906568562474
800.6355025856379	96.20346230788913	31.91222106372396
802.5419066314179	96.06319712831527	31.952561977412394
804.4483106771978	95.9223643094648	31.990937401121013
806.3547147229777	95.78088728040679	32.027356894845724
808.2611187687577	95.6386906543519	32.06183146482989
810.1675228145376	95.4957003975433	32.0943735389416
812.0739268603176	95.35184399587526	32.124996939721946
813.9803309060975	95.20705061893264	32.15371685514692
815.8867349518774	95.06125128115154	32.180549807150996
817.7931389976574	94.91437899980168	32.2055136179635
819.6995430434374	94.76636894948633	32.22862737431382
821.6059470892174	94.61715861286498	32.2499113895656
823.5123511349973	94.46668792729953	32.26938716384386
825.4187551807772	94.3148994271294	32.287077342222936
827.3251592265572	94.16173838128387	32.30300567104701
829.2315632723371	94.00715292594182	32.31719695245862
831.137967318117	93.85109419195179	32.329676997214165
833.044371363897	93.69351642673331	32.34047257586861
834.9507754096769	93.53437711037841	32.34961136841491
836.8571794554568	93.37363706568591	32.35712191246696
838.7635835012368	93.21126056185732	32.363033550077525
840.6699875470167	93.04721541159955	32.36737637328543
842.5763915927967	92.88147306137922	32.370181168489054
844.4827956385766	92.71400867458561	32.37147935974531
846.3891996843565	92.54480120736737	32.371302951095565
848.2956037301366	92.37383347691615	32.36968446802241
850.2020077759165	92.20109222198457	32.36665689814203
852.1084118216964	92.02656815543187	32.36225363123989
854.0148158674764	91.85025600860847	32.3565083987574
855.9212199132563	91.67215456739909	32.3494552128399
857.8276239590363	91.49226669976143	32.34112830505616
859.7340280048162	91.31059937461025	32.331562064901085
861.6404320505961	91.12716367191322	32.320790978193415
863.5468360963761	90.94197478388053	32.30884956548097
865.453240142156	90.75505200714939	32.29577232056618
867.3596441879359	90.56641872588128	32.281593649263584
869.2660482337159	90.37610238570838	32.266347808502665
871.1724522794958	90.18413445848752	32.25006884588647
873.0788563252758	89.99055039783808	32.23279053981754
874.9852603710557	89.79538958546253	32.21454634030118
876.8916644168357	89.59869526827048	32.19536931053452
878.7980684626157	89.40051448634742	32.17529206938897
880.7044725083956	89.2008979918348	32.15434673489166
882.6108765541755	88.99990015880911	32.13256486881031
884.5172805999555	88.79757888427189	32.109977422442824
886.4236846457354	88.5939954803871	32.08661468371179
888.3300886915154	88.38921455812478	32.06250622566131
890.2364927372953	88.18330390249598	32.03768085645035
892.1428967830752	87.97633433958607	32.012166570934916
894.0493008288552	87.7683795956191	31.985990503927923
895.9557048746351	87.55951614830941	31.959178885222176
897.862108920415	87.34982307078039	31.9317569964591
899.768512966195	87.13938186835279	31.90374912992221
901.6749170119749	86.92827630852858	31.87517854932984
903.581321057755	86.71659224452094	31.84606745269946
905.4877251035349	86.50441743269553	31.81643693735008
907.3941291493148	86.29184134431908	31.78630696710641
909.3005331950948	86.07895497202293	31.755696341764047
911.2069372408747	85.86585063141246	31.724622668869785
913.1133412866546	85.6526217582707	31.693102337867813
915.0197453324346	85.43936270182141	31.66115049665697
916.9261493782145	85.22616851453053	31.628781030600653
918.8325534239945	85.01313473894616	31.5960065440248
920.7389574697744	84.80035719207739	31.56283834423608
922.6453615155543	84.58793174784124	31.52928642808656
924.5517655613343	84.37595411809981	31.4953594711063
926.4581696071142	84.16451963283194	31.461064819220645
928.3645736528941	83.95372301997988	31.42640848306395
930.2709776986741	83.74365818552653	31.39139513489595
932.1773817444541	83.53441799435359	31.356028108122903
934.0837857902341	83.32609405243679	31.320309399419106
935.990189836014	83.11877649093698	31.284239673441373
937.8965938817939	82.91255375273451	31.247818270121726
939.8029979275739	82.70751238196394	31.21104321452088
941.7094019733538	82.5037368170869	31.173911229218145
943.6158060191337	82.30130918804277	31.136417749209745
945.5222100649137	82.10030911800487	31.098556939282666
947.4286141106936	81.90081353025572	31.060321713825452
949.3350181564736	81.70289646068773	31.021703759033706
951.2414222022535	81.50662887641467	30.982693557463048
953.1478262480334	81.3120785009676	30.94328041487783
955.0542302938134	81.11930964653067	30.90345248933949
956.9606343395933	80.92838305364768	30.863196822474233
958.8670383853732	80.73935573881563	30.82249937285589
960.7734424311533	80.55228085035526	30.781345051434993
962.6798464769332	80.3672075329242	30.73971775894267
964.5862505227132	80.18418080101523	30.697600425192263
966.4926545684931	80.00324142175413	30.654975050200797
968.399058614273	79.82442580728524	30.611822747045867
970.305462660053	79.64776591700138	30.56812378637323
972.2118667058329	79.47328916985188	30.523857642465654
974.1182707516128	79.30101836692275	30.4790030407811
976.0246747973928	79.13097162446256	30.433538006866478
977.9310788431727	78.96316231748742	30.387439916549443
979.8374828889526	78.79759903407295	30.34068554730996
981.7438869347326	78.63428554040573	30.293251130730123
983.6502909805125	78.473220756636	30.245112405919986
985.5566950262925	78.31439874354061	30.196244673814416
987.4630990720725	78.15780869997285	30.14662285223607
989.3695031178524	78.00343497104672	30.096221531616855
991.2759071636324	77.85125706696594	30.045015031270903
993.1823112094123	77.70124969238356	29.992977456110005
995.0887152551923	77.55338278614373	29.940082753693076
996.9951193009722	77.40762157122727	29.886304771500214
998.9015233467521	77.26392661469772	29.831617314322358
1000.8079273925321	77.12225389740979	29.775994201657706
1002.714331438312	76.98255489322379	29.719409325005863
1004.6207354840919	76.844776657437	29.661836704952766
1006.5271395298719	76.70886192412023	29.60325054793834
1008.4335435756518	76.57474921202791	29.543625302601704
1010.3399476214317	76.44237293872419	29.482935715599094
1012.2463516672117	76.31166354254768	29.421156886791213
1014.1527557129916	76.18254761202344	29.35826432369852
1016.0591597587717	76.05494802230761	29.29423399512563
1017.9655638045516	75.9287840782358	29.22904238385628
1019.8719678503315	75.80397166353883	29.162666538324515
1021.7783718961115	75.68042339576853	29.095084123169467
1023.6847759418914	75.55804878647145	29.026273468582882
1025.5911799876712	75.43675440614072	28.956213618363385
1027.4975840334512	75.31644405346401	28.884884376591934
1029.403988079231	75.19701892838818	28.812266352848635
1031.310392125011	75.07837780851244	28.73834100589218
1033.216796170791	74.96041722832365	28.663090685727834
1035.123200216571	74.8430316607864	28.586498673993415
1037.0296042623509	74.72611370080446	28.508549222595587
1038.9360083081308	74.60955425007305	28.429227590533497
1040.8424123539107	74.4932427028473	28.34852007885047
1042.748816399691	74.37706713215908	28.266414063657457
1044.6552204454708	74.26091447602569	28.182898027178215
1046.5616244912508	74.14467072320085	28.097961586767667
1048.4680285370307	74.02822109803256	28.011595521861537
1050.3744325828104	73.91145024400501	27.923791798817835
1052.2808366285904	73.79424240555531	27.834543593616633
1054.1872406743703	73.67648160777419	27.74384531238735
1056.0936447201502	73.55805183361139	27.651692609738916
1058.0000487659304	73.43883719823101	27.558082404870966
1059.9064528117103	73.31872212017403	27.46301289544996
1061.8128568574903	73.1975914890086	27.366483569237985
1063.7192609032702	73.07533082916935	27.268495213466096
1065.6256649490501	72.95182645970523	27.16904992194956
1067.53206899483	72.8269656496762	27.068151099945574
1069.43847304061	72.7006367689659	26.96580346675902
1071.34487708639	72.57272943429251	26.862013056106246
1073.2512811321699	72.44313465022817	26.75678721425057
1075.1576851779498	72.31174494505373	26.650134595928034
1077.0640892237298	72.1784545013052	26.54206515808556
1078.9704932695097	72.04315928088228	26.43259015145796
1080.8768973152896	71.90575714461752	26.321722110014118
1082.7833013610696	71.76614796622363	26.20947483830685
1084.6897054068495	71.6242337405572	26.09586339676384
1086.5961094526294	71.47991868616025	25.980904084961807
1088.5025134984094	71.33310934205814	25.864614422928867
1090.4089175441893	71.18371465881506	25.74701313052351
1092.3153215899692	71.0316460838633	25.628120104942372
1094.2217256357492	70.87681764114659	25.50795639641139
1096.1281296815291	70.71914600512726	25.38654418211854
1098.034533727309	70.55855056923062	25.263906738449055
1099.940937773089	70.39495350881081	25.140068411586448
1101.847341818869	70.22827983873738	25.015054586545443
1103.7537458646489	70.05845746571792	24.88889165470562
1105.6601499104288	69.88541723548073	24.761606979915932
1107.5665539562087	69.7090929749548	24.633228863243136
1109.4729580019887	69.52942152959479	24.503786506438914
1111.3793620477686	69.34634279600527	24.373309974201586
1113.2857660935488	69.15979975002921	24.241830155310712
1115.1921701393287	68.96973847047077	24.109378722713725
1117.0985741851086	68.77610815862727	23.975988092644855
1119.0049782308886	68.57886115381098	23.84169138285802
1120.9113822766685	68.37795294504542	23.70652237005601
1122.8177863224485	68.17334217911834	23.570515446598694
1124.7241903682284	67.96499066518136	23.43370557657394
1126.6305944140083	67.7528633760806	23.29612825131481
1128.5369984597883	67.53692844660468	23.157819444447185
1130.4434025055682	67.31715716883275	23.018815566551268
1132.3498065513481	67.09352398476396	22.879153419521217
1134.256210597128	66.86600647640454	22.738870150705385
1136.162614642908	66.63458535348448	22.598003206910768
1138.069018688688	66.39924443897048	22.456590288353038
1139.9754227344679	66.15997065253536	22.314669302633735
1141.8818267802478	65.91675399213716	22.17227831882452
1143.7882308260278	65.66958751385529	22.029455521737738
1145.6946348718077	65.41846731011948	21.886239166460737
1147.6010389175876	65.16339248646293	21.742667533230517
1149.5074429633676	64.90436513691947	21.598778882722897
1151.4138470091475	64.64139031817548	21.45461141182966
1153.3202510549274	64.37447602258017	21.310203209994334
1155.2266551007074	64.1036331501027	21.165592216175973
1157.1330591464873	63.82887547932314	21.020816176507996
1159.0394631922672	63.550219637523355	20.875912602716774
1160.9458672380472	63.26768506994503	20.730918731362745
1162.8522712838271	62.98129400826374	20.585871483963984
1164.758675329607	62.691071438320826	20.440807428060314
1166.665079375387	62.39704506714781	20.2957627392728
1168.5714834211672	62.0992452893028	20.150773164411152
1170.477887466947	61.79770515253565	20.00587398567914
1172.384291512727	61.4924603227825	19.86109998602471
1174.290695558507	61.18354904848915	19.716485415679358
1176.197099604287	60.8710121242482	19.5720639599279
1178.1035036500668	60.554892853731964	19.4278687081473
1180.0099076958468	60.23523701189243	19.283932124149725
1181.9163117416267	59.91209280639494	19.140286017862927
1183.8227157874067	59.585510838245376	18.996961518376867
1185.7291198331866	59.25554406156612	18.8539890483836
1187.6355238789665	58.92224774246866	18.711398300033764
1189.5419279247465	58.58567941697052	18.569218212230094
1191.4483319705264	58.24589884789551	18.427476949375784
1193.3547360163063	57.90296798069982	18.286201881591786
1195.2611400620863	57.55695089815601	18.145419566414855
1197.1675441078662	57.20791377383497	18.00515573198497
1199.0739481536461	56.8559248243167	17.86543526172753
1200.980352199426	56.50105426006531	17.726282180533396
1202.886756245206	56.14337423490395	17.58771964243645
1204.793160290986	55.782958794024196	17.44976991978608
1206.699564336766	55.41988382046923	17.312454393908727
1208.6059683825458	55.054226980030975	17.175793547250464
1210.5123724283258	54.68606766450445	17.039806956989654
1212.4187764741057	54.315486933248664	16.904513290106017
1214.3251805198856	53.94256745300445	16.769930299890564
1216.2315845656656	53.56739343592763	16.63607482387782
1218.1379886114455	53.190050575799795	16.50296278317979
1220.0443926572254	52.810625982385666	16.37060918319878
1221.9507967030054	52.42920811391282	16.23902811569407
1223.8572007487853	52.04588670765497	16.10823276217527
1225.7636047945655	51.660752708610325	15.978235398593505
1227.6700088403454	51.273898196271226	15.849047401299423
1229.5764128861254	50.88541630949157	15.720679254235034
1231.4828169319053	50.49540116946486	15.593140557325682
1233.3892209776852	50.10394780083778	15.466440036035644
1235.2956250234652	49.711152050988154	15.340585552050097
1237.202029069245	49.31711050751008	15.21558411504497
1239.108433115025	48.921920413953636	15.091441895504285
1241.014837160805	48.525679583880915	14.96816423854406
1242.921241206585	48.12848631330246	14.845755678700456
1244.8276452523648	47.73043929157544	14.724219955639015
1246.7340492981448	47.33163751084614	14.603560030741116
1248.6404533439247	46.93218017413502	14.483778104522791
1250.5468573897047	46.532166602166626	14.36487563484045
1252.4532614354846	46.13169613905818	14.246853355838079
1254.3596654812645	45.730868056987745	14.12971129758897
1256.2660695270445	45.3297814599723	14.01344880638612
1258.1724735728244	44.9285351868921	13.89806456563369
1260.0788776186043	44.52722771390728	13.783556617293272
1261.9852816643843	44.125957056418784	13.669922383837495
1263.8916857101642	43.72482067073177	13.557158690664298
1265.7980897559441	43.3239153555881	13.445261788925036
1267.704493801724	42.92333715373845	13.334227378720012
1269.610897847504	42.52318125373043	13.224050632614956
1271.517301893284	42.123541892094536	13.114726219433127
1273.423705939064	41.72451225611342	13.0062483282774
1275.3301099848438	41.32618438736397	12.898610692737826
1277.2365140306238	40.92864908622496	12.791806615240478
1279.1429180764037	40.53199581754437	12.685828991494441
1281.0493221221839	40.13631261766496	12.580670334993961
1282.9557261679638	39.74168600300509	12.476322801534678
1284.8621302137437	39.34820088039363	12.372778213702365
1286.7685342595237	38.95594045935819	12.27002808529489
1288.6749383053036	38.56498616656502	12.168063645638254
1290.5813423510835	38.17541756260584	12.066875863759007
1292.4877463968635	37.787312261328196	11.966455472376188
1294.3941504426434	37.40074585189914	11.866792991677451
1296.3005544884234	37.01579182379236	11.767878752844888
1298.2069585342033	36.63252149488258	11.669702921297278
1300.1133625799832	36.251003942826465	11.572255519617045
1302.0197666257632	35.871305939905476	11.475526450131184
1303.926170671543	35.493491891498	11.379505517116685
1305.832574717323	35.11762377834324	11.284182448602646
1307.738978763103	34.74376110275132	11.189546917742193
1309.645382808883	34.37196083890638	11.095588563728848
1311.5517868546629	34.002277387400746	11.002297012233365
1313.4581909004428	33.63476253413078	10.909661895338415
1315.3645949462227	33.26946541367333	10.817672870949691
1317.2709989920027	32.906432477254484	10.72631964166359
1319.1774030377826	32.54570746540885	10.635591973072874
1321.0838070835625	32.187331385420535	10.545479711492943
1322.9902111293425	31.831342493622422	10.455972801093157
1324.8966151751224	31.477776282620493	10.367061300418223
1326.8030192209023	31.126665473498253	10.278735398286694
1328.7094232666823	30.778040013043288	10.190985429054614
1330.6158273124622	30.431927076026096	10.103801887233562
1332.5222313582422	30.088351072548242	10.017175441453837
1334.428635404022	29.747333660465102	9.931096947764466
1336.3350394498023	29.40889376287316	9.845557462263457
1338.2414434955822	29.073047590642837	9.76054825305221
1340.1478475413621	28.739808669959046	9.676060811509732
1342.054251587142	28.409187874824212	9.592086862883415
1343.960655632922	28.081193464460974	9.508618376193784
1345.867059678702	27.755831125541608	9.425647573452324
1347.7734637244819	27.43310401915622	9.343166938192107
1349.6798677702618	27.113012832420385	9.261169223312102
1351.5862718160417	26.79555583460917	9.17964745823722
1353.4926758618217	26.48072893769299	9.09859495539686
1355.3990799076016	26.16852576113785	9.018005316025722
1357.3054839533816	25.858937700821336	8.937872435291634
1359.2118879991615	25.55195400190364	8.858190506756026
1361.1182920449414	25.247561835482355	8.778954026173233
1363.0246960907214	24.94574637884919	8.70015779463613
1364.9311001365013	24.64649089915548	8.62179692107578
1366.8375041822812	24.349776840285898	8.543866824123974
1368.7439082280612	24.055583912727904	8.46636323334797
1370.650312273841	23.76389018621828	8.389282189867611
1372.556716319621	23.474672184939152	8.31262004636542
1374.463120365401	23.1879049850282	8.236373466501075
1376.369524411181	22.903562314161775	8.160539423742154
1378.2759284569609	22.621616652963876	8.085115199623614
1380.1823325027408	22.342039337987345	8.010098381448929
1382.0887365485207	22.06480066601153	7.9354868594464
1383.9951405943007	21.78986999939353	7.861278823394611
1385.9015446400806	21.5172158722108	7.787472758731271
1387.8079486858605	21.246806096927834	7.71406744216037
1389.7143527316405	20.978607871319532	7.641061936772718
1391.6207567774206	20.71258788538312	7.568455586695413
1393.5271608232006	20.448712427970268	7.496248011286208
1395.4335648689805	20.18694749287213	7.4244390988887385
1397.3399689147604	19.927258884092527	7.353029000165351
1399.2463729605404	19.669612320045502	7.282018121024084
1401.1527770063203	19.413973536418908	7.211407115156864
1403.0591810521003	19.160308387447564	7.1411968762062
1404.9655850978802	18.908582945346684	7.07138852957771
1406.8719891436601	18.65876359766049	7.001983423916191
1408.77839318944	18.41081714228759	6.932983122263005
1410.68479723522	18.16471087995273	6.864389392912744
1412.591201281	17.92041270390116	6.796204199987307
1414.4976053267799	17.677891186601407	6.728429693745524
1416.4040093725598	17.43711566325107	6.661068200646779
1418.3104134183397	17.19805631188993	6.594122213186948
1420.2168174641197	16.960684229935126	6.52759437952519
1422.1232215098996	16.72497150696493	6.461487492920138
1424.0296255556796	16.490891293587186	6.395804480994074
1425.9360296014595	16.258417866243036	6.330548394843731
1427.8424336472394	16.02752668780643	6.2657223980163295
1429.7488376930194	15.798194463854626	6.201329755369532
1431.6552417387993	15.570399194496972	6.137373821833864
1433.5616457845792	15.344120221662758	6.073858031096296
1435.4680498303592	15.11933827176352	6.010785884223382
1437.3744538761391	14.896035493657385	5.948160938242629
1439.280857921919	14.674195491859438	5.885986794700345
1441.187261967699	14.453803354953756	5.8242670882143175
1443.093666013479	14.234845679179315	5.763005475039634
1445.0000700592589	14.017310587174268	5.70220562166561
1446.9064741050388	13.801187741879293	5.6418711934618075
1448.812878150819	13.586468355612773	5.582005843391
1450.719282196599	13.373145194346723	5.522613200806669
1452.6256862423788	13.161212577224239	5.463696860352383
1454.5320902881588	12.95066637137475	5.405260370980484
1456.4384943339387	12.741503982095088	5.347307225106897
1458.3448983797186	12.533724338478775	5.2898408479189545
1460.2513024254986	12.32732787458739	5.232864586852679
1462.1577064712785	12.122316506271588	5.176381701255785
1464.0641105170585	11.918693603759582	5.120395352252316
1465.9705145628384	11.716463960143882	5.0649085928245485
1467.8769186086183	11.515633755906558	5.009924358127423
1469.7833226543983	11.316210519634788	4.955445456050471
1471.6897267001782	11.118203085087032	4.901474558041714
1473.5961307459581	10.92162154478054	4.84801419020778
1475.502534791738	10.726477200278167	4.795066724703927
1477.408938837518	10.532782509361342	4.742634371427241
1479.315342883298	10.340551030282366	4.6907191700259805
1481.2217469290779	10.149797363296129	4.639322982237304
1483.1281509748578	9.96053708967709	4.588447484565324
1485.0345550206378	9.772786708431813	4.538094161310861
1486.9409590664177	9.586563570922532	4.488264297963698
1488.8473631121976	9.401885813619494	4.438958974967578
1490.7537671579776	9.218772289204079	4.3901790618676815
1492.6601712037575	9.037242496245089	4.341925211849679
1494.5665752495374	8.857316507673271	4.294197856678813
1496.4729792953174	8.679014898278586	4.246997202046885
1498.3793833410973	8.502358671455292	4.200323223334367
1500.2857873868772	8.327369185418092	4.154175661794138
1502.1921914326572	8.154068079111987	4.108554021162787
1504.0985954784373	7.982477198034986	4.0634575647045414
1506.0049995242173	7.812618520190559	4.018885312692415
1507.9114035699972	7.6445140823825115	3.9748360403301626
1509.8178076157772	7.478185907060975	3.9313082761181795
1511.724211661557	7.313655929922778	3.8883003006655277
1513.630615707337	7.150945928464393	3.8458101459495913
1515.537019753117	6.990077451678976	3.8038355950241303
1517.443423798897	6.831071751082728	3.7623741821757175
1519.3498278446768	6.673949713248821	3.721423193527646
1521.2562318904568	6.51873179401878	3.68097966808989
1523.1626359362367	6.365437954553818	3.6410403992525513
1525.0690399820166	6.214087599380319	3.6016019367197956
1526.9754440277966	6.0646995165739215	3.562660588880244
1528.8818480735765	5.917291820218658	3.5242124256091136
1530.7882521193565	5.771881895267455	3.4862532814966007
1532.6946561651364	5.628486344921192	3.4487787594962462
1534.6010602109163	5.487120940633058	3.4117842349861793
1536.5074642566963	5.347800574835706	3.3752648602354838
1538.4138683024762	5.210539216477878	3.3392155692670964
1540.3202723482561	5.075349869447711	3.3036310831079745
1542.226676394036	4.942244533948846	3.268505915416432
1544.133080439816	4.811234170885983	3.2338343784760357
1546.039484485596	4.682328669305741	3.1996105895445313
1547.9458885313759	4.555536816929083	3.165828477545781
1549.8522925771558	4.430866273800817	3.13248179009193
1551.7586966229358	4.308323549072262	3.099564100822464
1553.6651006687157	4.187913980923536	3.0670688170461373
1555.5715047144956	4.06964171962162	3.034989187671273
1557.4779087602756	3.953509713701979	3.0033183114092634
1559.3843128060557	3.8395196992515523	2.972049145235702
1561.2907168518357	3.727672192263137	2.941174513093
1563.1971208976156	3.617966484021354	2.910687114817845
1565.1035249433955	3.5104006394736227	2.8805795352765924
1567.0099289891755	3.4049714985310113	2.8508442536910943
1568.9163330349554	3.3016746802363026	2.8214736531372235
1570.8227370807354	3.2005045897299538	2.792460030197999
1572.7291411265153	3.1014544279379788	2.7637956047529237
1574.6355451722952	3.004516203899084	2.7354725298849094
1576.5419492180752	2.9096807496431913	2.707482901885944
1578.448353263855	2.8169377375276192	2.6798187703424925
1580.354757309635	2.7262756999327604	2.6524721482814977
1582.261161355415	2.6376820512140813	2.625435022357735
1584.167565401195	2.551143111803717	2.5986993630632687
1586.0739694469748	2.466644134351038	2.572257134939698
1587.9803734927548	2.384169331788892	2.54610030677398
1589.8867775385347	2.303701907208893	2.5202208617586295
1591.7931815843147	2.2252240854275573	2.4946108075972258
1593.6995856300946	2.1487171461231367	2.4692621865364344
1595.6059896758745	2.0741614584213446	2.444167085305691
1597.5123937216545	2.0015365168077883	2.4193176449462666
1599.4187977674344	1.9308209782439558	2.3947060705114107
1601.3252018132143	1.861992700364004	2.370324640619816
1603.2316058589943	1.7950287806293417	2.3461657168448826
1605.1380099047742	1.7299055963192187	2.3222217529227205
1607.0444139505541	1.6665988452362088	2.298485303762181
1608.950817996334	1.6050835870071885	2.2749490342408487
1610.857222042114	1.5453342848617806	2.2516057277712025
1612.763626087894	1.4873248477726393	2.2284482946219213
1614.6700301336741	1.4310286728439934	2.2054697799796985
1616.576434179454	1.376418687837872	2.182663371737673
1618.482838225234	1.3234673937296428	2.1600224079971135
1620.389242271014	1.2721469071885383	2.1375403842697307
1622.2956463167939	1.2224290028812694	2.1152109603686293
1624.2020503625738	1.1742851555009912	2.093027966976649
1626.1084544083537	1.127686581427262	2.0709854118815625
1628.0148584541337	1.082604279926763	2.0490774858683625
1629.9212624999136	1.039009073808242	2.0272985682596416
1631.8276665456935	0.9968716494496344	2.005643232095876
1633.7340705914735	0.9561625961192144	1.984106248948144
1635.6404746372534	0.9168524445173122	1.9626825933567977
1637.5468786830334	0.8789117044691108	1.941367446890228
1639.4532827288133	0.8423109017037737	1.920156201818869
1641.3596867745932	0.8070206136595505	1.8990444644003202
1643.2660908203732	0.7730115042588172	1.8780280577723893
1645.172494866153	0.7402543576016898	1.857103024451624
1647.078898911933	0.7087201105311342	1.8362656284358443
1648.985302957713	0.6783798840270516	1.8155123569099403
1650.891707003493	0.6492050133910037	1.7948399215551238
1652.7981110492728	0.621167077187726	1.7742452594625757
1654.7045150950528	0.594237924913674	1.7537255336533337
1656.6109191408327	0.5683897033671267	1.7332781332070435
1658.5173231866127	0.5435948816982542	1.7129006730029643
1660.4237272323926	0.5198262751216524	1.6925909930775003
1662.3301312781725	0.4970570672776624	1.6723471576031916
1664.2365353239525	0.4752608312324051	1.6521674534949713
1666.1429393697324	0.4544115491101868	1.6320503886500806
1668.0493434155123	0.4344836303552915	1.6119946898289104
1669.9557474612923	0.4154519286235835	1.5919993001845851
1671.8621515070724	0.3972917573074028	1.5720633764498733
1673.7685555528524	0.37997890370039294	1.5521862857905568
1675.6749595986323	0.36348964181170973	1.5323676023350656
1677.5813636444122	0.3478007438418216	1.5126071033907564
1679.4877676901922	0.3328894903346826	1.492904765357723
1681.3941717359721	0.3187336790235424	1.4732607593515774
1683.300575781752	0.3053116323898546	1.4536754465471395
1685.206979827532	0.29260220395697983	1.43414937325538
1687.113383873312	0.2805847833422879	1.414683265746424
1689.0197879190919	0.26923930009318475	1.3952780248317858
1690.9261919648718	0.258546226334203	1.375934720219356
1692.8325960106517	0.24848657825394355	1.356654584654979
1694.7390000564317	0.2390419164620209	1.3374390078647218
1696.6454041022116	0.23019434524751656	1.3182895303122115
1698.5518081479916	0.22192651077155268	1.2992078367855622
1700.4582121937715	0.21422159822770512	1.280195749828643
1702.3646162395514	0.2070633280048686	1.261255223031523
1704.2710202853314	0.2004359508880381	1.2423883341950364
1706.1774243311113	0.19432424233314266	1.223597278384487
1708.0838283768912	0.1887134958527202	1.2048843608874833
1709.9902324226712	0.1835895155497314	1.1862519900909454
1711.896636468451	0.17893860783721274	1.167702670292227
1713.803040514231	0.1747475723818484	1.1492389944592183
1715.709444560011	0.17100369230978382	1.1308636369542049
1717.615848605791	0.1676947237132114	1.112579346236078
1719.5222526515709	0.16480888449636502	1.094388937555317
1721.4286566973508	0.1623348425996481	1.0762952856559658
1723.3350607431307	0.1602617036406021	1.0583013174985634
1725.2414647889107	0.15857899801039962	1.0404100050177172
1727.1478688346908	0.15727666746443006	1.0226243579277254
1729.0542728804708	0.15634505124542566	1.0049474165893093
1730.9606769262507	0.1557748717773939	0.9873822449501614
1732.8670809720306	0.15555721996841085	0.9699319235716687
1734.7734850178106	0.15568354016008973	0.9525995427537393
1736.6798890635905	0.15614561476126917	0.9353881957692508
1738.5862931093704	0.1569355486031663	0.9183009722192075
1740.4926971551504	0.1580457530529259	0.9013409515192397
1742.3991012009303	0.1594689299221578	0.8845111965275628
1744.3055052467103	0.1611980552066939	0.8678147473241058
1746.2119092924902	0.16322636269342608	0.8512546151499167
1748.1183133382701	0.16554732746969847	0.8348337765155247
1750.02471738405	0.16815464937032115	0.8185551674863485
1751.93112142983	0.17104223639685293	0.8024216781527512
1753.83752547561	0.17420418814337693	0.7864361472917737
1755.7439295213899	0.1776347792625477	0.7706013572270268
1757.6503335671698	0.18132844300521603	0.7549200288927093
1759.5567376129497	0.18527975486649328	0.7393948171070986
1761.4631416587297	0.18948341637060154	0.7240283060603743
1763.3695457045096	0.19393423902637777	0.7088230050210258
1765.2759497502896	0.19862712848475303	0.6937813442645613
1767.1823537960695	0.20355706892902245	0.6789056712276874
1769.0887578418494	0.20871910772813176	0.664198246890576
1770.9951618876294	0.21410834038265125	0.6496612423892838
1772.9015659334093	0.21971989579247547	0.6352967358598686
1774.8079699791892	0.2255489218746941	0.621106709515218
1776.7143740249692	0.2315905715593912	0.6070930469550767
1778.620778070749	0.2378399891904481	0.5932575307092678
1780.527182116529	0.24429229735772898	0.579601840013592
1782.4335861623092	0.2509425841862466	0.5661275488174136
1784.3399902080891	0.25778589110713235	0.5528361240214863
1786.246394253869	0.26481720113441465	0.539728923944075
1788.152798299649	0.2720314276707228	0.5268071970130507
1790.059202345429	0.2794234038641597	0.5140720806811501
1791.965606391209	0.28698787253759445	0.5015246005612297
1793.8720104369888	0.2947194767106743	0.4891656697779318
1795.7784144827688	0.30261275073380056	0.47699608853181286
1797.6848185285487	0.31066211205219074	0.46501654387163366
1799.5912225743286	0.3188618536170942	0.45322760967018494
1801.4976266201086	0.32720613695996315	0.44162974679866235
1803.4040306658885	0.3356889859442165	0.4302233034944068
1805.3104347116684	0.3443042812078981	0.41900851591640853
1807.2168387574484	0.3530457553092667	0.40798550888287854
1809.1232428032283	0.3619069885859278	0.39715429678479736
1811.0296468490083	0.3708814057367309	0.38651478466928824
1812.9360508947882	0.3799622731341602	0.37606676948631634
1814.8424549405681	0.3891426968734815	0.36580994149219354
1816.748858986348	0.3984156215633088	0.3557438858030641
1818.655263032128	0.4077738298607062	0.34586808409155767
1820.561667077908	0.41720994275226303	0.3361819164195399
1822.4680711236879	0.4267164205809841	0.3266846631999355
1824.3744751694678	0.436285564817094	0.31737550728038805
1826.2808792152478	0.44590952056913047	0.3082535361415949
1828.1872832610277	0.4555802798300199	0.29931774420298873
1830.0936873068076	0.4652896854509891	0.2905670352285469
1832.0000913525876	0.4750294358344553	0.28200022482537557
1833.9064953983675	0.48479109033518686	0.2736160430278618
1835.8128994441474	0.49456607535731295	0.2654131369601001
1837.7193034899276	0.5043456911328991	0.2573900735694247
1839.6257075357075	0.514121119166054	0.24954534242392779
1841.5321115814875	0.5238834303247605	0.24187735856688197
1843.4385156272674	0.5336235935608648	0.23438446542112049
1845.3449196730473	0.5433324852368995	0.22706493773653383
1847.2513237188273	0.5530008990367673	0.21991698457390466
1849.1577277646072	0.5626195564355841	0.21293875231852008
1851.0641318103872	0.572179117702403	0.20612832771704476
1852.970535856167	0.5816701934079103	0.19948374093138377
1854.876939901947	0.591083356407728	0.19300296860333976
1856.783343947727	0.6004091542704243	0.18668393692411903
1858.689747993507	0.6096381221179888	0.18052452470284353
1860.5961520392868	0.6187607958451542	0.1745225664284906
1862.5025560850668	0.6277677256827615	0.16867585531979704
1864.4089601308467	0.6366494900691448	0.16298214635794375
1866.3153641766266	0.6453967097924552	0.15743915929696345
1868.2217682224066	0.6540000623658928	0.15204458164710183
1870.1281722681865	0.6624502965968938	0.14679607162651018
1872.0345763139665	0.6707382473105731	0.14169126107690613
1873.9409803597464	0.6788548501870315	0.1367277583390578
1875.8473844055263	0.6867911566716197	0.13190315108413603
1877.7537884513063	0.6945383489167704	0.12721500909725716
1879.6601924970862	0.7020877547137241	0.12266088700970401
1881.5665965428661	0.7094308623722518	0.1182383269765979
1883.473000588646	0.7165593355064361	0.11394486129696074
1885.379404634426	0.7234650276845952	0.1097780149733864
1887.285808680206	0.7301399969016427	0.1057353082087104
1889.1922127259859	0.7365765198324642	0.10181425883733625
1891.0986167717658	0.7427671058253572	0.09801238468904758
1893.0050208175458	0.7487045105951335	0.09432720588339792
1894.911424863326	0.7543817495761791	0.09075624705293164
1896.8178289091059	0.7597921108965991	0.08729703949374853
1898.7242329548858	0.7649291679355468	0.08394712324208152
1900.6306370006657	0.7697867914268477	0.08070404907578603
1902.5370410464457	0.774359161073305	0.07756538043982958
1904.4434450922256	0.7786407766373221	0.07452869529504225
1906.3498491380055	0.7826264684749347	0.0715915878895897
1908.2562531837855	0.7863114074818718	0.06875167045280843
1910.1626572295654	0.7896911144219075	0.06600657481119218
1912.0690612753453	0.7927614686095064	0.06335395392652045
1913.9754653211253	0.7955187159205839	0.06079148335623751
1915.8818693669052	0.7979594761071599	0.05831686263638453
1917.7882734126852	0.8000807493936429	0.055927816587494135
1919.694677458465	0.8018799223345959	0.05362209654403238
1921.601081504245	0.8033547729159558	0.05139748150807082
1923.507485550025	0.8045034748839064	0.049251779228030305
1925.413889595805	0.8053246012878394	0.04718282720342517
1927.3202936415848	0.8058171272261601	0.045188493616676526
1929.2266976873648	0.8059804317860225	0.043266678193142304
