# Supplementary material for: End-to-end multimodal structure elucidation from raw spectra combining contrastive learning and evolutionary algorithms
Source: Nat Commun. 2026 Jun 5;17:5013. doi: 10.1038/s41467-026-73846-y (PMC13241512; doi:10.1038/s41467-026-73846-y)
Supplement: Supplementary file 4 — Source Data [file 41467_2026_73846_MOESM4_ESM.zip › source_data/supp_fig13/tanimoto_kde.csv]

x	kde_correct_scaled	kde_incorrect_scaled
0.2	12.500042753208081	11.600707406868867
0.20080080080080082	12.631468073399525	11.660152114132632
0.20160160160160162	12.763213874490154	11.719510419092344
0.20240240240240243	12.895263468054774	11.778778099620169
0.2032032032032032	13.027600055112249	11.837950924030894
0.204004004004004	13.160206733751032	11.897024651594299
0.2048048048048048	13.293066506838636	11.955995033051373
0.20560560560560562	13.426162289809792	12.014857811134345
0.20640640640640642	13.559476918527363	12.073608721090384
0.20720720720720723	13.69299315721005	12.132243491208984
0.208008008008008	13.82669370642126	12.19075784335287
0.2088088088088088	13.960561211113099	12.249147493492437
0.20960960960960962	14.094578268719221	12.307408152243548
0.21041041041041042	14.228727437291052	12.365535525408657
0.21121121121121122	14.362991243670622	12.423525314521207
0.21201201201201203	14.497352191694509	12.481373217393223
0.21281281281281283	14.631792770422146	12.539074928665858
0.21361361361361364	14.766295462382873	12.59662614036308
0.21441441441441442	14.900842751835057	12.65402254244821
0.21521521521521522	15.035417133031272	12.711259823383248
0.21601601601601603	15.170001118483489	12.768333670691046
0.21681681681681683	15.304577247221603	12.82523977152001
0.21761761761761764	15.439128093039479	12.881973813211491
0.21841841841841844	15.573636272722089	12.93853148386952
0.21921921921921922	15.708084454247707	12.994908472933094
0.22002002002002002	15.842455364958631	13.051100471750601
0.22082082082082083	15.976731799694836	13.107103174156574
0.22162162162162163	16.110896628883804	13.162912277050456
0.22242242242242244	16.24493280658092	13.218523480977495
0.22322322322322324	16.378823378454204	13.27393249071146
0.22402402402402405	16.51255148970723	13.329135015839306
0.22482482482482483	16.646100392934642	13.384126771347436
0.22562562562562563	16.77945345590391	13.438903478209767
0.22642642642642644	16.912594169257858	13.493460863977216
0.22722722722722724	17.045506154132134	13.547794663368693
0.22802802802802805	17.178173169681553	13.601900618863432
0.22882882882882885	17.310579120510283	13.655774481294625
0.22962962962962963	17.442708063999717	13.709412010444092
0.23043043043043043	17.574544217529116	13.76280897563817
0.23123123123123124	17.70607196558314	13.81596115634441
0.23203203203203204	17.83727586674131	13.868864342769218
0.23283283283283285	17.968140660544105	13.921514336456232
0.23363363363363365	18.098651274230477	13.973906950885349
0.23443443443443446	18.228792829342073	14.026038012072252
0.23523523523523526	18.358550648188945	14.077903359168511
0.23603603603603604	18.487910260172182	14.129498845061907
0.23683683683683684	18.616857407958754	14.18082033697706
0.23763763763763765	18.745378053503945	14.231863717076164
0.23843843843843845	18.873458383917214	14.282624883059809
0.23923923923923926	19.00108481716652	14.333099748767633
0.24004004004004004	19.12824400761794	14.383284244778936
0.24084084084084084	19.25492285140564	14.433174319012926
0.24164164164164165	19.38110849162861	14.482765937328539
0.24244244244244245	19.50678832337065	14.532055084123902
0.24324324324324326	19.631949998539415	14.581037762935056
0.24404404404404406	19.756581430521557	14.629709997034107
0.24484484484484487	19.880670798650115	14.678067830026452
0.24564564564564567	20.00420655248155	14.726107326447138
0.24644644644644648	20.127177415878574	14.773824572356228
0.24724724724724725	20.249572390896567	14.821215675932981
0.24804804804804806	20.371380761470522	14.86827676806887
0.24884884884884886	20.492592096899756	14.91500400295913
0.24964964964964967	20.613196255128404	14.961393558692992
0.25045045045045045	20.733183385818727	15.007441637842271
0.25125125125125125	20.85254393321572	15.053144468048313
0.25205205205205206	20.97126863880093	15.098498302607215
0.25285285285285286	21.08934854373316	15.14349942105306
0.25365365365365367	21.206774991075168	15.188144129739255
0.25445445445445447	21.323539627804468	15.232428762417756
0.2552552552552553	21.43963440660669	15.276349680816052
0.2560560560560561	21.55505158745109	15.319903275211875
0.2568568568568569	21.66978373894654	15.363085965005494
0.2576576576576577	21.7838237394774	15.40589419928947
0.2584584584584585	21.897164778119038	15.448324457415794
0.2592592592592593	22.00980035533163	15.490373249560255
0.26006006006006005	22.121724283433267	15.532037117284064
0.26086086086086085	22.232930686850956	15.57331263409237
0.26166166166166166	22.343414002150407	15.614196405989917
0.26246246246246246	22.45316897784458	15.654685072033297
0.26326326326326327	22.562190673981487	15.69477530488022
0.2640640640640641	22.670474461511684	15.734463811335148
0.2648648648648649	22.77801602143657	15.773747332891743
0.2656656656656657	22.884811343737816	15.812622646271357
0.2664664664664665	22.990856726090083	15.851086563958267
0.2672672672672673	23.096148772357132	15.88913593473073
0.2680680680680681	23.20068439087368	15.926767644188482
0.26886886886886885	23.30446079251448	15.963978615276027
0.26966966966966965	23.40747548855203	16.00076580880184
0.27047047047047046	23.50972628830567	16.037126223953585
0.27127127127127126	23.611211296583594	16.073056898808765
0.27207207207207207	23.711928910920363	16.108554910841175
0.2728728728728729	23.811877818612864	16.143617377422686
0.2736736736736737	23.91105699355656	16.178241456320656
0.2744744744744745	24.0094656928859	16.212424346190403
0.2752752752752753	24.107103453421153	16.246163287063062
0.2760760760760761	24.203970087925462	16.2794555608285
0.2768768768768769	24.300065681175106	16.312298491713168
0.2776776776776777	24.395390585846823	16.34468944675294
0.2784784784784785	24.489945418225776	16.376625836260867
0.2792792792792793	24.58373105373802	16.408105114289356
0.2800800800800801	24.676748622311873	16.439124779087326
0.2808808808808809	24.768999503571905	16.469682373551702
0.28168168168168173	24.860485321870197	16.49977548567332
0.2824824824824825	24.951207941159623	16.52940174897737
0.2832832832832833	25.041169459713252	16.558558842957904
0.2840840840840841	25.130372204695213	16.58724449350657
0.2848848848848849	25.218818726588125	16.61545647333548
0.2856856856856857	25.306511793481477	16.64319260239406
0.2864864864864865	25.393454385227155	16.670450748279656
0.2872872872872873	25.479649687466583	16.697228826642185
0.2880880880880881	25.565101085536252	16.72352480158233
0.2888888888888889	25.64981215825581	16.749336686043446
0.2896896896896897	25.733786671606047	16.77466254219696
0.29049049049049047	25.81702857230123	16.79950048182137
0.2912912912912913	25.89954198126328	16.823848666674547
0.2920920920920921	25.981331187002787	16.847705308859293
0.2928928928928929	26.062400638913708	16.871068671182204
0.2936936936936937	26.142754940488246	16.893937067505668
0.2944944944944945	26.22239884245782	16.91630886309294
0.2952952952952953	26.301337235867457	16.938182474946107
0.2960960960960961	26.379575145089593	16.959556372137104
0.2968968968968969	26.457117720784485	16.980429076131443
0.2976976976976977	26.533970232813942	17.000799161104766
0.2984984984984985	26.61013806311515	17.020665254252105
0.2992992992992993	26.68562669854195	17.040026036089632
0.30010010010010013	26.760441723679932	17.05888024074912
0.30090090090090094	26.834588813643563	17.0772266562647
0.30170170170170174	26.90807372686108	17.09506412485215
0.30250250250250255	26.980902297855565	17.112391543180475
0.30330330330330335	27.053080430028913	17.12920786263562
0.3041041041041041	27.124614088455807	17.145512089576634
0.3049049049049049	27.195509292695423	17.161303285583724
0.3057057057057057	27.265772109627783	17.176580567698508
0.3065065065065065	27.335408646322342	17.1913431086562
0.3073073073073073	27.404425042945874	17.20559013710973
0.3081081081081081	27.472827465717252	17.21932093784592
0.30890890890890893	27.540622099916423	17.232534851993137
0.30970970970970974	27.607815142954195	17.245231277221002
0.31051051051051054	27.674412797511298	17.257409667931707
0.31131131131131135	27.740421264752705	17.26906953544293
0.3121121121121121	27.80584673762534	17.280210448162443
0.3129129129129129	27.870695394245747	17.290832031754054
0.3137137137137137	27.93497339138465	17.30093396929534
0.3145145145145145	27.998686858056356	17.310516001426574
0.3153153153153153	28.061841889218606	17.319577926491093
0.3161161161161161	28.124444539590723	17.328119600667076
0.3169169169169169	28.186500817596507	17.336140938090402
0.31771771771771773	28.24801667943799	17.343641910969126
0.31851851851851853	28.308998023307844	17.350622549688765
0.31931931931931934	28.369450683745296	17.35708294290887
0.32012012012012014	28.429380426143275	17.363023237650907
0.32092092092092095	28.488792941411972	17.36844363937682
0.32172172172172175	28.5476938408054	17.373344412058973
0.32252252252252256	28.606088650916526	17.377725878240902
0.32332332332332336	28.663982808847052	17.3815884190891
0.32412412412412417	28.721381657556737	17.384932474435633
0.324924924924925	28.778290441398767	17.387758542811735
0.3257257257257258	28.834714301844922	17.39006718147219
0.3265265265265266	28.89065827340735	17.39185900641058
0.32732732732732733	28.946127279759708	17.393134692365308
0.32812812812812814	29.00112613006442	17.39389497281633
0.32892892892892894	29.055659515508598	17.39414063997275
0.32972972972972975	29.1097320060547	17.393872544750906
0.33053053053053055	29.163348047407766	17.39309159674342
0.33133133133133136	29.216511958205157	17.39179876417871
0.33213213213213216	29.26922792743081	17.38999507387113
0.3329329329329329	29.32150001205803	17.38768161116189
0.3337337337337337	29.373332134923633	17.384859519850405
0.3345345345345345	29.424728082836076	17.381530002116335
0.3353353353353353	29.475691504920842	17.37769431843217
0.33613613613613613	29.526225911204186	17.373353787466318
0.33693693693693694	29.57633467143839	17.368509785976812
0.33773773773773774	29.62602101416937	17.363163748695456
0.33853853853853855	29.67528802604925	17.357317168202556
0.33933933933933935	29.724138651393304	17.350971594792203
0.34014014014014016	29.77257569198413	17.34412863632791
0.34094094094094096	29.820601807122358	17.336789958088882
0.34174174174174177	29.868219513924725	17.32895728260675
0.34254254254254257	29.91543118786957	17.32063238949278
0.3433433433433434	29.962239063589074	17.31181711525552
0.3441441441441442	30.00864523590868	17.30251335310913
0.344944944944945	30.05465166113144	17.292723052771965
0.3457457457457458	30.10026015856745	17.282448220255816
0.3465465465465466	30.14547241230603	17.2716909176456
0.3473473473473474	30.190289973229838	17.260453262869657
0.3481481481481482	30.23471426126723	17.24873742946034
0.34894894894894896	30.27874656788293	17.236545646305473
0.34974974974974976	30.32238805880172	17.22388019739
0.35055055055055057	30.365639776964898	17.21074342152851
0.35135135135135137	30.408502645713384	17.197137712088086
0.3521521521521522	30.450977472196808	17.18306551670197
0.352952952952953	30.49306495100259	17.16852933697362
0.3537537537537538	30.53476566800198	17.153531728171586
0.35455455455455454	30.57608010440838	17.1380752989149
0.35535535535535534	30.61700864104337	17.12216271084929
0.35615615615615615	30.657551562805143	17.105796678313943
0.35695695695695695	30.697709063334674	17.088979967999137
0.35775775775775776	30.73748124987356	17.071715398594517
0.35855855855855856	30.776868148308203	17.05400584042833
0.35935935935935936	30.81586970839376	17.03585421509725
0.36016016016016017	30.854485809152326	17.017263495087292
0.360960960960961	30.89271626443831	16.998236703385494
0.3617617617617618	30.930560828663843	16.978776913082648
0.3625625625625626	30.968019202678434	16.958887246966764
0.3633633633633634	31.005091039794305	16.938570877107914
0.3641641641641642	31.041775951950637	16.917831024433806
0.364964964964965	31.078073516009177	16.896670958296685
0.3657657657657658	31.113983280172704	16.875093996031254
0.3665665665665666	31.14950477051881	16.853103502503913
0.3673673673673674	31.184637497640747	16.83070288965314
0.3681681681681682	31.219380963386364	16.80789561602129
0.368968968968969	31.2537346676872	16.78468518627767
0.36976976976976983	31.28769811546845	16.76107515073306
0.3705705705705706	31.321270823631224	16.737069104845784
0.3713713713713714	31.354452328097683	16.71267068871915
0.3721721721721722	31.3872421909105	16.687883586590754
0.372972972972973	31.419640007376277	16.66271152631314
0.3737737737737738	31.451645413244982	16.637158278826444
0.3745745745745746	31.483258091914394	16.61122765762276
0.37537537537537535	31.51447778165099	16.584923518202284
0.37617617617617616	31.54530428281728	16.558249757521533
0.37697697697697696	31.57573746509585	16.531210313433554
0.37777777777777777	31.605777274700323	16.50380916412015
0.3785785785785786	31.635423741563475	16.47605032751633
0.3793793793793794	31.664676986492836	16.44793786072707
0.3801801801801802	31.693537228283674	16.419475859436293
0.380980980980981	31.722004790779575	16.390668457308326
0.3817817817817818	31.75008010987123	16.361519825381905
0.3825825825825826	31.777763740422493	16.332034171456616
0.3833833833833834	31.80505636311564	16.302215739472263
0.3841841841841842	31.8319587912044	16.272068808880753
0.384984984984985	31.858471977166168	16.241597694011013
0.3857857857857858	31.884597019243984	16.210806743426847
0.3865865865865866	31.910335167867323	16.17970033927777
0.3873873873873874	31.93568783194432	16.148282896643078
0.38818818818818823	31.960656585014565	16.116558862869194
0.38898898898898904	31.985243171254265	16.084532716900313
0.38978978978978984	32.00944951132399	16.052208968602567
0.39059059059059065	32.03327770805093	16.019592158081704
0.39139139139139145	32.05673005193642	15.986686854994636
0.3921921921921922	32.07980902648042	15.953497657854518
0.392992992992993	32.10251731331431	15.920029193329967
0.3937937937937938	32.1248577971344	15.886286115538198
0.3945945945945946	32.14683357042769	15.852273105332365
0.3953953953953954	32.16844793798234	15.817994869583071
0.3961961961961962	32.18970442117561	15.783456140454458
0.396996996996997	32.21060676203142	15.748661674674565
0.3977977977977978	32.23115892704115	15.713616252800536
0.3985985985985986	32.25136511074054	15.678324678478436
0.3993993993993994	32.27122973903638	15.642791777698163
0.4002002002002002	32.2907574722767	15.607022398043043
0.401001001001001	32.30995320805889	15.571021407935028
0.4018018018018018	32.32882208376932	15.534793695874777
0.4026026026026026	32.3473694788504	15.49834416967744
0.4034034034034034	32.365601016788666	15.461677755703889
0.4042042042042042	32.38352256682074	15.424799398087702
0.405005005005005	32.40114024535141	15.387714057957949
0.40580580580580583	32.41846041708085	15.35042671265809
0.40660660660660664	32.4354896958369	15.312942354960814
0.40740740740740744	32.452234945109105	15.275265992279426
0.40820820820820825	32.46870327828168	15.237402645875438
0.40900900900900905	32.484902058562966	15.199357350062863
0.40980980980980986	32.5008388986084	15.161135151409301
0.41061061061061066	32.5165216598365	15.122741107933772
0.41141141141141147	32.53195845143485	15.084180288301765
0.41221221221221227	32.54715762905651	15.045457771017409
0.4130130130130131	32.562127793204624	15.00657864361298
0.4138138138138138	32.576877787306216	14.967548001836041
0.41461461461461463	32.591416695474415	14.928370948834226
0.41541541541541543	32.60575383995976	14.889052594337903
0.41621621621621624	32.61989877829179	14.849598053840737
0.41701701701701704	32.633861300111185	14.810012447778728
0.41781781781781785	32.64765142369542	14.770300900707246
0.4186186186186186	32.66127939217855	14.730468540476917
0.4194194194194194	32.674755669468674	14.690520497408002
0.4202202202202202	32.68809093586503	14.650461903463722
0.421021021021021	32.70129608337807	14.610297891422695
0.4218218218218218	32.71438221075661	14.570033594050466
0.4226226226226226	32.727360618225205	14.529674143270508
0.42342342342342343	32.74024280193611	14.489224669334778
0.42422422422422423	32.75304044814134	14.448690299994103
0.42502502502502504	32.76576542708889	14.408076159668376
0.42582582582582584	32.77842978664858	14.367387368616958
0.42662662662662665	32.79104574567429	14.326629042109344
0.42742742742742745	32.80362568710731	14.285806289596275
0.42822822822822826	32.81618215082779	14.244924213881616
0.42902902902902906	32.82872782626204	14.203987910294973
0.42982982982982987	32.841275544750786	14.163002465865404
0.4306306306306307	32.85383827168762	14.121972958496345
0.4314314314314315	32.866429098434324	14.08090445614189
0.4322322322322323	32.87906123402187	14.039802015984733
0.4330330330330331	32.891747996644376	13.998670683615892
0.4338338338338339	32.90450280495594	13.957515492216311
0.4346346346346347	32.91733916917823	13.916341461740743
0.43543543543543545	32.93027068202832	13.875153598103905
0.43623623623623625	32.94331100947658	13.833956892369194
0.43703703703703706	32.956473881343385	13.792756319940157
0.43783783783783786	32.969773081745636	13.751556839754862
0.43863863863863867	32.98322243940209	13.710363393483336
0.43943943943943947	32.9968358178089	13.669180904728378
0.4402402402402402	33.010627105294745	13.628014278229907
0.441041041041041	33.0246102049674	13.586868399072854
0.44184184184184183	33.0387990245616	13.545748131898991
0.44264264264264264	33.05320746619974	13.504658320122964
0.44344344344344344	33.067849416076726	13.46360378515235
0.44424424424424425	33.08273873407966	13.422589325612417
0.44504504504504505	33.09788924335425	13.381619716575274
0.44584584584584586	33.113314719829496	13.340699708794086
0.44664664664664666	33.12902888171139	13.299834027942168
0.44744744744744747	33.145045378958905	13.259027373857332
0.44824824824824827	33.161377782752	13.21828441979171
0.4490490490490491	33.17803957496518	13.17760981166701
0.4498498498498499	33.195044137657064	13.137008167335743
0.4506506506506507	33.2124047425886	13.096484075848243
0.4514514514514515	33.23013454078129	13.056042096726024
0.4522522522522523	33.248246552127355	13.015686759241301
0.4530530530530531	33.26675365506352	12.975422561703137
0.45385385385385385	33.285668576319864	12.935253970750368
0.45465465465465466	33.305003880756175	12.895185420651192
0.45545545545545546	33.32477196129623	12.85522131261012
0.45625625625625627	33.344985028972225	12.815366014082008
0.45705705705705707	33.36565510309078	12.775623858093526
0.4578578578578579	33.386794001530895	12.735999142572352
0.4586586586586587	33.40841333118611	12.696496129684034
0.4594594594594595	33.43052447856075	12.657119045176964
0.4602602602602603	33.45313860053186	12.617872077735303
0.4610610610610611	33.47626661528706	12.578759378340443
0.4618618618618619	33.4999191934485	12.539785059640755
0.4626626626626627	33.52410674939388	12.500953195330156
0.4634634634634635	33.54883943278352	12.462267819535393
0.4642642642642643	33.57412712030414	12.423732926212333
0.46506506506506506	33.59997940763874	12.385352468551478
0.46586586586586587	33.62640560167093	12.347130358392699
0.4666666666666667	33.65341471293433	12.309070465649496
0.4674674674674675	33.68101544831433	12.271176617742888
0.4682682682682683	33.709216204011135	12.233452599045089
0.4690690690690691	33.73802505877331	12.19590215033313
0.4698698698698699	33.767449767407406	12.15852896825253
0.4706706706706707	33.797497754573655	12.121336704791243
0.4714714714714715	33.82817610887315	12.084328966764064
0.4722722722722723	33.859491577234465	12.047509315307359
0.4730730730730731	33.89145055960592	12.01088126538473
0.4738738738738739	33.92405910395934	11.974448285303257
0.4746746746746747	33.95732290161173	11.938213796240829
0.4754754754754755	33.991247282869985	11.90218117178449
0.4762762762762763	34.02583721300411	11.86635373748002
0.4770770770770771	34.061097288553114	11.83073477039282
0.4778778778778779	34.09703173396844	11.795327498680287
0.4786786786786787	34.13364439859893	11.760135101175752
0.4794794794794795	34.1709387540206	11.725160706984111
0.4802802802802803	34.20891789171446	11.690407395089267
0.4810810810810811	34.247584521095824	11.655878193973521
0.4818818818818819	34.286940967896584	11.621576081248993
0.4826826826826827	34.326989172903204	11.5875039833011
0.4834834834834835	34.36773069105205	11.553664774944403
0.4842842842842843	34.40916669088242	11.520061279090692
0.48508508508508513	34.45129795434981	11.486696266429576
0.48588588588588594	34.49412487699796	11.453572455121478
0.4866866866866867	34.537647468490846	11.420692510503422
0.4874874874874875	34.58186535350471	11.388059044807372
0.4882882882882883	34.62677777297799	11.355674616891328
0.4890890890890891	34.67238358571903	11.32354173198347
0.4898898898898899	34.71868127037036	11.29166284143899
0.4906906906906907	34.76566892772642	11.260040342510056
0.4914914914914915	34.81334428340385	11.228676578128832
0.4922922922922923	34.86170469086111	11.197573836703569
0.4930930930930931	34.910747134763675	11.166734351927929
0.49389389389389393	34.960468234693806	11.136160302603459
0.49469469469469474	35.01086424919781	11.105853812475505
0.49549549549549554	35.06193108017003	11.07581695008227
0.49629629629629635	35.113664277566976	11.046051728617394
0.4970970970970971	35.166059044448104	11.016560105805826
0.4978978978978979	35.21911024233737	10.987343983793256
0.4986986986986987	35.27281239690063	10.958405209048903
0.4994994994994995	35.32715970393351	10.92974557228188
0.5003003003003004	35.382146035653406	10.90136680837105
0.5011011011011011	35.437764947289025	10.873270596308437
0.501901901901902	35.494009683961806	10.8454585591561
0.5027027027027027	35.55087318785169	10.81793226401671
0.5035035035035036	35.60834810564079	10.790693222017559
0.5043043043043043	35.666426796227185	10.763742888308196
0.5051051051051052	35.725101338701336	10.737082662071561
0.5059059059059059	35.784363540577715	10.71071388654876
0.5067067067067068	35.84420494627351	10.684637849077253
0.5075075075075075	35.90461684582586	10.658855781142666
0.5083083083083083	35.965590283839944	10.633368858444014
0.5091091091091091	36.02711606865889	10.608178200972453
0.5099099099099099	36.0891847817466	10.583284873103425
0.5107107107107107	36.151786787275284	10.558689883702225
0.5115115115115115	36.21491224190822	10.534394186242922
0.5123123123123123	36.27855110476828	10.510398678940614
0.5131131131131131	36.34269314758366	10.486704204896952
0.513913913913914	36.40732796500123	10.46331155225883
0.5147147147147147	36.47244498505708	10.44022145439032
0.5155155155155156	36.53803347979621	10.41743459005768
0.5163163163163164	36.60408257603046	10.394951583627318
0.5171171171171172	36.670581266225554	10.372773005276855
0.517917917917918	36.737518419507246	10.350899371218992
0.5187187187187188	36.80488279277668	10.329331143938205
0.5195195195195195	36.8726630419255	10.308068732440178
0.5203203203203204	36.94084773314036	10.287112492513877
0.5211211211211211	37.009425354287146	10.266462727006232
0.521921921921922	37.078384326364805	10.246119686109143
0.5227227227227227	37.147713015019356	10.226083567659003
0.5235235235235236	37.21739974210766	10.206354517448364
0.5243243243243243	37.287432797301484	10.186932629549803
0.5251251251251252	37.35780044972187	10.16781794665184
0.5259259259259259	37.42849095959376	10.149010460406732
0.5267267267267268	37.499492589912215	10.13051011179008
0.5275275275275275	37.57079361810912	10.112316791472157
0.5283283283283284	37.6423823477116	10.09443034020076
0.5291291291291291	37.71424711998312	10.076850549195454
0.5299299299299299	37.78637632553649	10.059577160553166
0.5307307307307307	37.85875841591116	10.042609867664856
0.5315315315315315	37.93138191510354	10.025948315643287
0.5323323323323323	38.00423543104313	10.009592101761537
0.5331331331331332	38.07730766700473	9.993540775902302
0.533933933933934	38.15058743294744	9.97779384101776
0.5347347347347348	38.224063656771634	9.962350753599779
0.5355355355355356	38.29772539548693	9.947210924160387
0.5363363363363364	38.371561846279455	9.932373717722353
0.5371371371371372	38.44556235747393	9.91783845431966
0.537937937937938	38.51971643937879	9.903604409507619
0.5387387387387388	38.594013775008555	9.88967081488274
0.5395395395395396	38.66844423067454	9.87603685861181
0.5403403403403404	38.74299786643632	9.862701685970299
0.5411411411411411	38.81766494640606	9.849664399889695
0.541941941941942	38.892435948898736	9.836924061513752
0.5427427427427427	38.967301576420645	9.82447969076339
0.5435435435435436	39.04225276548837	9.812330266909987
0.5443443443443443	39.11728069627264	9.800474729156994
0.5451451451451452	39.192376802058654	9.78891197722958
0.5459459459459459	39.26753277851714	9.777640871972185
0.5467467467467468	39.34274059277944	9.766660235953747
0.5475475475475475	39.417992492309864	9.755968854080281
0.5483483483483484	39.493281013569565	9.745565474214862
0.5491491491491491	39.56859899046518	9.735448807804557
0.5499499499499501	39.643939562577685	9.725617530514228
0.5507507507507508	39.71929618316373	9.71607028286691
0.5515515515515516	39.794662626925735	9.706805670890672
0.5523523523523524	39.87003299754431	9.697822266771583
0.5531531531531532	39.94540173496764	9.6891186095127
0.553953953953954	40.020763622453366	9.680693205598757
0.5547547547547548	40.09611379335765	9.672544529666432
0.5555555555555556	40.17144773766591	9.664671025179842
0.5563563563563564	40.246761308262414	9.657071105111173
0.5571571571571572	40.32205072693166	9.649743152626083
0.557957957957958	40.39731259008955	9.642685521773824
0.5587587587587588	40.47254387423859	9.635896538181628
0.5595595595595596	40.547741941143734	9.629374499753313
0.5603603603603604	40.62290454272453	9.623117677371786
0.5611611611611612	40.69802982566009	9.61712431560526
0.561961961961962	40.77311633570319	9.61139263341686
0.5627627627627627	40.84816302169955	9.605920824877527
0.5635635635635636	40.92316923930974	9.60070705988179
0.5643643643643643	40.998134754429046	9.595749484866383
0.5651651651651652	41.07305974630429	9.591046223531315
0.5659659659659659	41.14794481034193	9.586595377563198
0.5667667667667668	41.22279096060791	9.5823950273606
0.5675675675675675	41.29759963201223	9.578443232761238
0.5683683683683685	41.37237268218042	9.574738033770627
0.5691691691691692	41.44711239300553	9.571277451292092
0.5699699699699701	41.52182147188071	9.568059487857894
0.5707707707707708	41.596503052608675	9.56508212836106
0.5715715715715717	41.67116069598712	9.562343340787917
0.5723723723723724	41.745798390067726	9.55984107695094
0.5731731731731732	41.82042055008604	9.557573273221676
0.573973973973974	41.895032018062835	9.55553785126361
0.5747747747747748	41.96963806207205	9.553732718764595
0.5755755755755756	42.0442443751778	9.552155770168763
0.5763763763763764	42.11885707403545	9.550804887407525
0.5771771771771772	42.19348269715842	9.549677940629527
0.577977977977978	42.2681282028481	9.548772788929307
0.5787787787787788	42.342800966787	9.548087281074405
0.5795795795795796	42.41750877929335	9.547619256230693
0.5803803803803804	42.49225984223793	9.547366544685712
0.5811811811811812	42.5670627656214	9.547326968569738
0.581981981981982	42.641926563813016	9.547498342574468
0.5827827827827828	42.71686065144955	9.54787847466888
0.5835835835835836	42.791874838995966	9.548465166812305
0.5843843843843843	42.86697932796532	9.549256215664249
0.5851851851851853	42.94218470580286	9.550249413290944
0.585985985985986	43.017501940429575	9.551442547868229
0.5867867867867869	43.09294237444999	9.552833404380651
0.5875875875875876	43.168517719023185	9.554419765316565
0.5883883883883885	43.24424004739929	9.556199411358953
0.5891891891891892	43.3201217881209	9.55817012207179
0.5899899899899901	43.39617571789399	9.56032967658177
0.5907907907907908	43.47241495412649	9.562675854255119
0.5915915915915917	43.54885294713953	9.565206435369362
0.5923923923923924	43.62550347205156	9.567919201779745
0.5931931931931933	43.702380620338865	9.570811937580213
0.593993993993994	43.77949879107395	9.573882429758633
0.5947947947947948	43.8568726818461	9.57712846884624
0.5955955955955956	43.93451727936541	9.580547849560844
0.5963963963963964	44.01244784975542	9.584138371443855
0.5971971971971972	44.090679928536794	9.587897839490834
0.597997997997998	44.16922931030567	9.591824064775329
0.5987987987987988	44.24811203811195	9.595914865065927
0.5995995995995996	44.32734439254066	9.600168065436241
0.6004004004004004	44.40694288050165	9.604581498867766
0.6012012012012012	44.48692422373238	9.609153006845217
0.602002002002002	44.567305347018824	9.613880439944486
0.6028028028028029	44.648103366140546	9.618761658412723
0.6036036036036037	44.72933557554448	9.623794532740673
0.6044044044044045	44.811019435755085	9.628976944226844
0.6052052052052053	44.89317256052563	9.634306785533544
0.606006006006006	44.97581270373854	9.639781961234496
0.6068068068068069	45.05895774606097	9.645400388354016
0.6076076076076076	45.142625681363356	9.651159996897393
0.6084084084084085	45.226834602907736	9.657058730372592
0.6092092092092092	45.311602689315336	9.663094546302913
0.6100100100100101	45.39694819031936	9.6692654167306
0.6108108108108108	45.482889412314044	9.67556932871114
0.6116116116116117	45.569444703706246	9.682004284798332
0.6124124124124124	45.65663244008128	9.688568303519709
0.6132132132132133	45.7444710091907	9.695259419842474
0.614014014014014	45.83297879577203	9.702075685629596
0.6148148148148149	45.922174166211775	9.709015170086138
0.6156156156156156	46.01207545306088	9.716075960195493
0.6164164164164164	46.10270093941401	9.723256161145716
0.6172172172172172	46.19406884316378	9.730553896745503
0.618018018018018	46.286197301141016	9.73796730982997
0.6188188188188188	46.379104353153124	9.745494562656015
0.6196196196196196	46.472807925932386	9.753133837287228
0.6204204204204204	46.567325817006534	9.760883335968172
0.6212212212212213	46.66267567850445	9.768741281488085
0.6220220220220221	46.758875000909114	9.77670591753378
0.6228228228228229	46.855941096772824	9.784775509031732
0.6236236236236237	46.95389108440548	9.792948342479294
0.6244244244244245	47.05274187155225	9.801222726264903
0.6252252252252253	47.15251013907303	9.809596990977358
0.6260260260260261	47.25321232463882	9.81806948970382
0.6268268268268269	47.35486460645859	9.826638598316869
0.6276276276276276	47.457482887052976	9.835302715750128
0.6284284284284285	47.56108277708744	9.84406026426285
0.6292292292292292	47.665679579282894	9.852909689693012
0.6300300300300301	47.7712882724169	9.861849461699178
0.6308308308308308	47.87792349543128	9.870878073990877
0.6316316316316317	47.985599531664185	9.879994044547628
0.6324324324324324	48.094330293218555	9.889195915826495
0.6332332332332333	48.2041293054876	9.89848225495807
0.634034034034034	48.315009691849184	9.907851653931099
0.6348348348348349	48.42698415854852	9.917302729765469
0.6356356356356356	48.54006497978459	9.926834124673633
0.6364364364364365	48.65426398301578	9.93644450621056
0.6372372372372372	48.76959253450345	9.946132567412114
0.638038038038038	48.88606152510767	9.955897026921777
0.6388388388388389	49.00368135635406	9.965736629105894
0.6396396396396397	49.122461926786556	9.975650144157306
0.6404404404404405	49.24241261862377	9.98563636818748
0.6412412412412413	49.36354228473562	9.995694123306981
0.6420420420420421	49.48585923595647	10.00582225769457
0.6428428428428429	49.609371228751584	10.016019645654653
0.6436436436436437	49.734085453253	10.026285187663326
0.6444444444444445	49.86000852168202	10.036617810402896
0.6452452452452453	49.98714645717354	10.047016466785037
0.6460460460460461	50.115504683019765	10.057480135962468
0.6468468468468469	50.24508801234721	10.06800782332936
0.6476476476476477	50.37590063824466	10.078598560510313
0.6484484484484485	50.50794612435761	10.089251405338194
0.6492492492492492	50.64122739596225	10.099965441820578
0.6500500500500501	50.77574673153769	10.110739780095157
0.6508508508508508	50.911505754847816	10.121573556373937
0.6516516516516517	51.048505427549976	10.132465932876451
0.6524524524524524	51.18674604234314	10.143416097751844
0.6532532532532533	51.32622721666999	10.154423264990168
0.654054054054054	51.46694788698699	10.165486674322644
0.654854854854855	51.60890630361454	10.176605591111304
0.6556556556556556	51.752100026180976	10.18777930622775
0.6564564564564566	51.89652591967279	10.199007135921365
0.6572572572572573	52.042180151101846	10.210288421676893
0.6580580580580582	52.189058186803166	10.221622530061602
0.6588588588588589	52.337154790372004	10.23300885256198
0.6596596596596597	52.48646402125266	10.244446805410194
0.6604604604604605	52.63697923398789	10.255935829400284
0.6612612612612613	52.788693078138756	10.267475389694253
0.6620620620620621	52.94159749888427	10.279064975618187
0.6628628628628629	53.095683738308495	10.290704100448345
0.6636636636636637	53.25094233738296	10.302392301187599
0.6644644644644645	53.40736313865273	10.31412913833199
0.6652652652652653	53.56493528963042	10.32591419562784
0.6660660660660661	53.72364724690699	10.33774707981929
0.6668668668668669	53.88348678098197	10.349627420386497
0.6676676676676677	54.04444098181894	10.361554869274604
0.6684684684684685	54.20649626513052	10.373529100613503
0.6692692692692693	54.36963837939528	10.3855498104287
0.6700700700700701	54.53385241360956	10.397616716343197
0.6708708708708708	54.699122805775744	10.409729557270676
0.6716716716716717	54.865433352128896	10.421888093100021
0.6724724724724724	55.032767217100215	10.434092104371363
0.6732732732732734	55.20110694401954	10.446341391943765
0.674074074074074	55.37043446655296	10.458635776654658
0.674874874874875	55.540731120876586	10.470975098971207
0.6756756756756757	55.71197765858014	10.483359218633746
0.6764764764764766	55.88415426030047	10.495788014291332
0.6772772772772773	56.057240550078575	10.50826138312972
0.6780780780780782	56.231215610435044	10.5207792404918
0.6788788788788789	56.40605799815983	10.533341519490598
0.6796796796796798	56.58174576080732	10.54594817061518
0.6804804804804805	56.75825645389068	10.558599161329324
0.6812812812812813	56.93556715876724	10.571294475663448
0.6820820820820821	57.113654501205275	10.584034113799632
0.6828828828828829	57.29249467062245	10.596818091650114
0.6836836836836837	57.4720634399853	10.609646440429312
0.6844844844844845	57.65233618635873	10.62251920621953
0.6852852852852853	57.833287912092075	10.635436449530605
0.6860860860860861	58.01489326663046	10.648398244853482
0.6868868868868869	58.19712656893571	10.66140468020804
0.6876876876876877	58.379961830503355	10.674455856685332
0.6884884884884885	58.56337277896038	10.687551887984183
0.6892892892892893	58.74733288222658	10.700692899942657
0.6900900900900901	58.93181537322397	10.71387903006426
0.690890890890891	59.1167932751156	10.727110427039213
0.6916916916916918	59.30223942705536	10.740387250260913
0.6924924924924925	59.48812651043026	10.753709669337772
0.6932932932932934	59.6744270755756	10.767077863600548
0.6940940940940941	59.86111356894054	10.7804920216054
0.694894894894895	60.04815836068659	10.793952340632886
0.6956956956956957	60.23553377269187	10.807459026182908
0.6964964964964966	60.42321210694464	10.821012291465994
0.6972972972972973	60.61116567429789	10.834612356890851
0.6980980980980982	60.799366823564306	10.848259449548681
0.6988988988988989	60.98778797092535	10.861953802694053
0.6996996996996998	61.17640162963143	10.875695655222843
0.7005005005005005	61.36518043996534	10.889485251147256
0.7013013013013014	61.55409719944529	10.903322839068103
0.7021021021021021	61.7431248932387	10.917208671644559
0.702902902902903	61.93223672476204	10.931143005061573
0.7037037037037037	62.12140614643682	10.945126098495095
0.7045045045045046	62.31060689057514	10.959158213575316
0.7053053053053053	62.49981300036669	10.973239613848058
0.7061061061061062	62.688998860937495	10.987370564234547
0.7069069069069069	62.878139230450834	11.001551330489733
0.7077077077077076	63.06720927122257	11.015782178659304
0.7085085085085085	63.256184580819045	11.030063374535608
0.7093093093093092	63.44504122310871	11.044395183112666
0.7101101101101102	63.63375575923688	11.058777868040407
0.7109109109109109	63.822305278491555	11.073211691078393
0.7117117117117118	64.01066742903176	11.087696911549106
0.7125125125125125	64.19882044844547	11.102233785791064
0.7133133133133134	64.38674319410624	11.11682256661189
0.7141141141141141	64.57441517329787	11.131463502741529
0.714914914914915	64.76181657307492	11.14615683828583
0.7157157157157157	64.94892828982803	11.160902812180588
0.7165165165165166	65.13573195852166	11.175701657646327
0.7173173173173173	65.3222099815741	11.190553601643877
0.7181181181181182	65.50834555734617	11.20545886433105
0.7189189189189189	65.6941227082094	11.22041765852047
0.7197197197197198	65.87952630816046	11.235430189138905
0.7205205205205205	66.06454210995079	11.25049665268799
0.7213213213213214	66.24915677170159	11.265617236706882
0.7221221221221221	66.43335788297114	11.280792119236667
0.722922922922923	66.61713399024573	11.296021468286996
0.7237237237237237	66.8004746218214	11.311305441304807
0.7245245245245246	66.9833703120486	11.326644184645696
0.7253253253253253	67.16581262490806	11.342037833047685
0.7261261261261263	67.34779417688837	11.357486509107904
0.726926926926927	67.52930865913724	11.37299032276213
0.7277277277277279	67.71035085885553	11.388549370767489
0.7285285285285286	67.89091667990776	11.404163736188401
0.7293293293293293	68.07100316261952	11.419833487885988
0.7301301301301302	68.25060850273407	11.435558680011114
0.7309309309309309	68.42973206950302	11.45133935150109
0.7317317317317318	68.60837442288229	11.46717552558054
0.7325325325325325	68.78653732980813	11.483067209266055
0.7333333333333334	68.96422377952985	11.499014392875424
0.7341341341341341	69.14143799797085	11.515017049541054
0.734934934934935	69.31818546109693	11.531075134728116
0.7357357357357357	69.49447290726766	11.547188585757336
0.7365365365365366	69.67030834854785	11.563357321332731
0.7373373373373373	69.84570108095679	11.57958124107439
0.7381381381381382	70.02066169363546	11.59586022505644
0.7389389389389389	70.19520207691079	11.612194133350405
0.7397397397397398	70.36933542923599	11.62858280557406
0.7405405405405405	70.5430762629905	11.645026060445854
0.7413413413413414	70.71644040912068	11.66152369534538
0.7421421421421421	70.8894450206037	11.678075485879475
0.742942942942943	71.06210857472011	11.694681185454725
0.7437437437437437	71.23445087411727	11.711340524855993
0.7445445445445447	71.40649304665374	11.72805321183147
0.7453453453453454	71.5782575440067	11.744818930684191
0.7461461461461463	71.74976813903325	11.761637341870262
0.746946946946947	71.92104992187421	11.778508081603785
0.7477477477477479	72.09212929478811	11.795430761468964
0.7485485485485486	72.26303396570916	11.812404968038956
0.7493493493493495	72.43379294051908	11.829430262502289
0.7501501501501502	72.60443651402585	11.84650618029627
0.7509509509509509	72.77499625964496	11.86363223074818
0.7517517517517518	72.94550501777772	11.88080789672389
0.7525525525525525	73.11599688288051	11.898032634284197
0.7533533533533534	73.28650718922762	11.91530587234912
0.7541541541541541	73.45707249536116	11.932627012370064
0.754954954954955	73.62773056723033	11.949995428010133
0.7557557557557557	73.79852036002137	11.967410464832641
0.7565565565565566	73.96948199867775	11.984871439997962
0.7573573573573573	74.14065675711682	12.00237764196876
0.7581581581581582	74.31208703614558	12.019928330223896
0.7589589589589589	74.48381634008149	12.0375227349809
0.7597597597597598	74.6558892520852	12.055160056927214
0.7605605605605605	74.82835140821307	12.072839466960419
0.7613613613613615	75.00124947019918	12.090560105937346
0.7621621621621621	75.17463109697607	12.108321084432305
0.7629629629629631	75.34854491494742	12.126121482504537
0.7637637637637638	75.52304048702294	12.14396034947489
0.7645645645645647	75.69816828043236	12.161836703711971
0.7653653653653654	75.87397963333132	12.179749532427653
0.7661661661661663	76.0505267202166	12.19769779148227
0.766966966966967	76.227862516167	12.21568040519938
0.7677677677677679	76.40604075993048	12.233696266190359
0.7685685685685686	76.58511591587467	12.251744235188697
0.7693693693693695	76.76514313482436	12.269823140894369
0.7701701701701702	76.94617821380544	12.287931779828053
0.7709709709709711	77.128277554721	12.306068916195514
0.7717717717717718	77.31149812198022	12.32423328176208
0.7725725725725725	77.49589739911077	12.342423575737358
0.7733733733733734	77.68153334437501	12.360638464670231
0.7741741741741741	77.86846434542213	12.378876582354183
0.774974974974975	78.0567491730027	12.397136529743142
0.7757757757757757	78.24644693377496	12.415416874877678
0.7765765765765766	78.43761702223392	12.433716152821834
0.7773773773773773	78.63031907179563	12.452032865610505
0.7781781781781782	78.82461290506664	12.470365482207546
0.7789789789789789	79.02055848333475	12.488712438474487
0.7797797797797799	79.21821585531306	12.507072137150104
0.7805805805805806	79.41764510517406	12.525442947840753
0.7813813813813815	79.61890629990934	12.543823207021523
0.7821821821821822	79.82205943605078	12.562211218048368
0.7829829829829831	80.02716438579297	12.58060525118107
0.7837837837837838	80.23428084255241	12.599003543617268
0.7845845845845847	80.4434682660051	12.617404299537386
0.7853853853853854	80.65478582664207	12.63580569016071
0.7861861861861863	80.86829234988105	12.654205853812421
0.786986986986987	81.08404625977882	12.672602896001756
0.7877877877877879	81.30210552238296	12.690994889511321
0.7885885885885886	81.52252758876774	12.709379874497438
0.7893893893893895	81.745369337796	12.727755858601736
0.7901901901901902	81.97068701864906	12.746120817073804
0.7909909909909911	82.19853619317169	12.7644726929051
0.7917917917917918	82.4289716780733	12.782809396973985
0.7925925925925927	82.66204748703214	12.801128808201943
0.7933933933933934	82.89781677274586	12.819428773720993
0.7941941941941941	83.13633176897474	12.837707109052323
0.794994994994995	83.37764373262428	12.855961598296002
0.7957957957957957	83.62180288591007	12.874189994331957
0.7965965965965967	83.86885835865378	12.892390019032097
0.7973973973973973	84.11885813075443	12.910559363483555
0.7981981981981983	84.37184897488376	12.92869568822304
0.798998998998999	84.6278763994489	12.946796623482404
0.7997997997997999	84.88698459187054	12.964859769445177
0.8006006006006006	85.14921636222374	12.98288269651426
0.8014014014014015	85.41461308728701	13.000862945590582
0.8022022022022022	85.68321465504326	13.01879802836285
0.8030030030030031	85.9550594096846	13.0366854276082
0.8038038038038038	86.23018409716101	13.054522597503754
0.8046046046046047	86.50862381132238	13.072306963949183
0.8054054054054054	86.79041194069798	13.09003592490002
0.8062062062062063	87.07558011595823	13.107706850711779
0.807007007007007	87.36415815810504	13.125317084494899
0.8078078078078079	87.65617402743405	13.14286394248028
0.8086086086086086	87.95165377331178	13.160344714395572
0.8094094094094095	88.2506214848148	13.177756663851925
0.8102102102102102	88.55309924226991	13.19509702874133
0.8110110110110111	88.85910706974084	13.21236302164443
0.8118118118118118	89.16866288850204	13.229551830248608
0.8126126126126128	89.48178247154107	13.246660617776536
0.8134134134134134	89.79847939913061	13.263686523424775
0.8142142142142144	90.11876501551042	13.280626662812727
0.815015015015015	90.44264838671822	13.297478128441455
0.8158158158158157	90.77013625960699	13.31423799016266
0.8166166166166167	91.10123302208915	13.330903295657441
0.8174174174174174	91.43594066464124	13.3474710709249
0.8182182182182183	91.77425874310882	13.363938320780505
0.819019019019019	92.11618434284233	13.380302029363971
0.8198198198198199	92.4617120442036	13.396559160656723
0.8206206206206206	92.81083388947113	13.412706659008698
0.8214214214214215	93.16353935118063	13.428741449674563
0.8222222222222222	93.51981530192889	13.444660439358959
0.8230230230230231	93.87964598567362	13.460460516771011
0.8238238238238238	94.24301299055867	13.476138553187583
0.8246246246246247	94.60989522328994	13.491691403025543
0.8254254254254254	94.98026888509239	13.507115904422664
0.8262262262262263	95.35410744927293	13.522408879827111
0.827027027027027	95.73138164041261	13.53756713659542
0.8278278278278279	96.11205941521482	13.5525874675988
0.8286286286286286	96.49610594502722	13.567466651837538
0.8294294294294295	96.88348360006556	13.582201455063664
0.8302302302302302	97.274151935352	13.59678863041123
0.8310310310310312	97.66806767839181	13.611224919034674
0.8318318318318318	98.06518471860356	13.625507050754546
0.8326326326326328	98.46545409852109	13.63963174471089
0.8334334334334335	98.86882400677965	13.653595710023806
0.8342342342342344	99.27523977290244	13.667395646461266
0.8350350350350351	99.68464386389817	13.681028245113888
0.835835835835836	100.09697588268209	13.694490189076586
0.8366366366366367	100.51217256832923	13.707778154136879
0.8374374374374374	100.93016779817002	13.720888809469642
0.8382382382382383	101.35089259173331	13.733818818338404
0.839039039039039	101.77427511654383	13.746564838802568
0.8398398398398399	102.20024069577953	13.759123524430764
0.8406406406406406	102.62871181779036	13.771491525020034
0.8414414414414415	103.05960814748244	13.783665487320594
0.8422422422422422	103.49284653956478	13.795642055766072
0.8430430430430431	103.92834105366401	13.807417873208962
0.8438438438438438	104.36600297129681	13.818989581661336
0.8446446446446447	104.80574081470469	13.830353823040255
0.8454454454454454	105.24746036754259	13.841507239917954
0.8462462462462463	105.6910646974147	13.852446476276562
0.847047047047047	106.13645418025293	13.86316817826707
0.847847847847848	106.58352652652832	13.873668994972494
0.8486486486486486	107.03217680928515	13.883945579174865
0.8494494494494496	107.48229749398871	13.893994588125976
0.8502502502502503	107.93377847017264	13.903812684321588
0.8510510510510512	108.38650708487347	13.913396536278993
0.8518518518518519	108.84036817783885	13.922742819317598
0.8526526526526528	109.29524411849017	13.931848216342395
0.8534534534534535	109.75101484462817	13.940709418630174
0.8542542542542544	110.20755790285875	13.949323126618003
0.8550550550550551	110.66474849072125	13.957686050694099
0.855855855855856	111.12245950050165	13.965794911990713
0.8566566566566567	111.58056156470313	13.973646443178644
0.8574574574574576	112.03892310315949	13.981237389263452
0.8582582582582583	112.49741037175964	13.988564508383032
0.859059059059059	112.95588751276757	13.9956245726062
0.8598598598598599	113.4142166067024	14.002414368732303
0.8606606606606606	113.87225772576048	14.008930699091371
0.8614614614614615	114.32986898874653	14.015170382344799
0.8622622622622622	114.7869066174895	14.021130254286193
0.8630630630630631	115.24322499470945	14.02680716864222
0.8638638638638638	115.69867672330834	14.032197997873181
0.8646646646646647	116.15311268705246	14.037299633973092
0.8654654654654654	116.60638211261367	14.042108989269103
0.8662662662662663	117.05833263294079	14.04662299721989
0.867067067067067	117.50881035191807	14.050838613212898
0.867867867867868	117.95765991028934	14.05475281536008
0.8686686686686687	118.40472455279998	14.058362605292187
0.8694694694694696	118.84984619652991	14.061665008950838
0.8702702702702703	119.29286550037611	14.064657077378723
0.8710710710710712	119.73362193564925	14.067335887507287
0.8718718718718719	120.17195385774485	14.069698542941879
0.8726726726726728	120.6076985788536	14.071742174743935
0.8734734734734735	121.04069244166654	14.073463942210221
0.8742742742742744	121.47077089404014	14.07486103364857
0.8750750750750751	121.89776856457885	14.075930667150239
0.875875875875876	122.32151933909249	14.076670091358283
0.8766766766766767	122.74185643789018	14.077076586231938
0.8774774774774776	123.15861249386725	14.077147463806824
0.8782782782782783	123.571619631342	14.07688006895043
0.8790790790790792	123.98070954560124	14.07627178011298
0.8798798798798799	124.38571358310935	14.075320010073225
0.8806806806806806	124.78646282233917	14.074022206679043
0.8814814814814815	125.18278815517841	14.072375853582532
0.8822822822822822	125.57452036886887	14.070378470969416
0.8830830830830831	125.96149022843441	14.068027616282436
0.8838838838838838	126.34352855954899	14.065320884938735
0.8846846846846848	126.72046633180325	14.062255911040554
0.8854854854854854	127.09213474232209	14.058830368079605
0.8862862862862864	127.45836529968814	14.055041969634292
0.8870870870870871	127.81898990812348	14.05088847005998
0.887887887887888	128.1738409518862	14.046367665171969
0.8886886886886887	128.52275137983102	14.041477392920717
0.8894894894894896	128.86555479009266	14.036215534059458
0.8902902902902903	129.20208551483873	14.030580012803822
0.8910910910910912	129.53217870505242	14.024568797482992
0.8918918918918919	129.85567041529086	14.01817990118276
0.8926926926926928	130.17239768837717	14.01141138237963
0.8934934934934935	130.4821986399766	14.004261345566142
0.8942942942942944	130.78491254300943	13.996727941867142
0.8950950950950951	131.08037991185483	13.988809369646656
0.895895895895896	131.36844258629665	13.980503875105258
0.8966966966966967	131.64894381516424	13.971809752867825
0.8974974974974976	131.92172833962206	13.962725346561133
0.8982982982982983	132.18664247606074	13.953249049381563
0.8990990990990992	132.4435341985393	13.943379304652252
0.8998998998998999	132.692253220737	13.933114606369886
0.9007007007007009	132.93265107736258	13.922453499740598
0.9015015015015015	133.16458120497714	13.911394581705093
0.9023023023023022	133.38789902218187	13.899936501452553
0.9031031031031032	133.60246200912837	13.888077960923226
0.9039039039039038	133.80812978629703	13.875817715299688
0.9047047047047048	134.0047641925068	13.863154573486199
0.9055055055055055	134.19222936210352	13.850087398576454
0.9063063063063064	134.3703918012833	13.836615108309113
0.9071071071071071	134.53912046350626	13.822736675511255
0.907907907907908	134.69828682395573	13.808451128529484
0.9087087087087087	134.84776495299394	13.79375755164843
0.9095095095095096	134.98743158857613	13.778655085496622
0.9103103103103103	135.11716620757258	13.763142927439542
0.9111111111111112	135.23685109596045	13.747220331959603
0.9119119119119119	135.34637141783574	13.730886611023056
0.9127127127127128	135.44561528320764	13.714141134433607
0.9135135135135135	135.5344738145304	13.696983330172541
0.9143143143143144	135.61284121192935	13.679412684725346
0.9151151151151151	135.68061481708182	13.661428743394543
0.915915915915916	135.7376951757107	13.643031110598812
0.9167167167167167	135.78398609864755	13.62421945015801
0.9175175175175176	135.81939472143014	13.604993485564238
0.9183183183183183	135.84383156238954	13.585353000238616
0.9191191191191193	135.85721057919153	13.565297837773779
0.91991991991992	135.85944922379167	13.54482790216194
0.9207207207207209	135.85046849576767	13.523943158008459
0.9215215215215216	135.8301929939913	13.50264363073075
0.9223223223223225	135.79855096660216	13.480929406742446
0.9231231231231232	135.75547435925267	13.45880063362285
0.9239239239239239	135.70089886158058	13.436257520271369
0.9247247247247248	135.63476395188516	13.413300337047003
0.9255255255255255	135.5570129399652	13.389929415892864
0.9263263263263264	135.46759300808958	13.366145150445401
0.9271271271271271	135.36645525007287	13.341947996128644
0.927927927927928	135.2535547084156	13.317338470232931
0.9287287287287287	135.12885040948942	13.292317151978578
0.9295295295295296	134.99230539673172	13.266884682563976
0.9303303303303303	134.84388676182468	13.2410417651984
0.9311311311311312	134.68356567383054	13.214789165119328
0.9319319319319319	134.51131740625817	13.188127709594255
0.9327327327327328	134.32712136203577	13.161058287906933
0.9335335335335335	134.13096109636567	13.13358185132816
0.9343343343343344	133.92282433743907	13.105699413070909
0.9351351351351351	133.702703004988	13.077412048229942
0.935935935935936	133.4705932266577	13.048720893705694
0.9367367367367367	133.22649535217565	13.019627148112694
0.9375375375375377	132.9704139653022	12.990132071672255
0.9383383383383384	132.7023578935463	12.960236986089644
0.9391391391391393	132.4223402156306	12.92994327441557
0.93993993993994	132.13037826669066	12.899252380892182
0.9407407407407409	131.82649364119814	12.868165810783383
0.9415415415415416	131.51071219359378	12.83668513018975
0.9423423423423425	131.18306403662393	12.804811965847795
0.9431431431431432	130.84358353736863	12.772548004913869
0.9439439439439441	130.49230931095585	12.739894994732541
0.9447447447447448	130.12928421195707	12.706854742589687
0.9455455455455455	129.75455532345845	12.673429115450187
0.9463463463463464	129.36817394380765	12.639620039680254
0.9471471471471471	128.97019557103087	12.605429500754742
0.947947947947948	128.56067988492623	12.570859542949162
0.9487487487487487	128.13969072683167	12.535912269016686
0.9495495495495496	127.70729607707223	12.500589839849981
0.9503503503503503	127.26356803009261	12.464894474128489
0.9511511511511512	126.8085827672803	12.42882844795045
0.9519519519519519	126.34242052749163	12.392394094450514
0.9527527527527528	125.86516557528553	12.355593803402519
0.9535535535535535	125.37690616688256	12.318430020807817
0.9543543543543545	124.87773451385682	12.280905248469177
0.9551551551551551	124.36774674458388	12.243022043550361
0.9559559559559561	123.84704286345261	12.204783018121432
0.9567567567567568	123.31572670786657	12.166190838690163
0.9575575575575577	122.7739059030528	12.127248225719244
0.9583583583583584	122.22169181469998	12.087957953129989
0.9591591591591593	121.65919949944765	12.048322847792091
0.95995995995996	121.08654765325895	12.008345788999996
0.9607607607607609	120.50385855769395	11.968029707935848
0.9615615615615616	119.91125802412158	11.92737758711927
0.9623623623623625	119.30887533589511	11.886392459843924
0.9631631631631632	118.69684318852576	11.845077409601327
0.9639639639639641	118.07529762788667	11.803435569491779
0.9647647647647648	117.44437798648592	11.761470121622846
0.9655655655655657	116.80422681784025	11.719184296495287
0.9663663663663664	116.15498982899588	11.676581372376955
0.9671671671671671	115.49681581122833	11.633664674664425
0.967967967967968	114.82985656897013	11.590437575232968
0.9687687687687687	114.15426684700749	11.546903491774822
0.9695695695695696	113.47020425598754	11.503065887125866
0.9703703703703703	112.77782919629036	11.458928268581236
0.9711711711711712	112.07730478030518	11.414494187199738
0.9719719719719719	111.36879675316783	11.369767237097461
0.9727727727727729	110.65247341200393	11.324751054730704
0.9735735735735735	109.9285055237362	11.279449318168583
0.9743743743743745	109.19706624150298	11.233865746355331
0.9751751751751752	108.45833101974897	11.188004098362661
0.9759759759759761	107.71247752803974	11.141868172632321
0.9767767767767768	106.95968556366087	11.095461806209245
0.9775775775775777	106.20013696305723	11.048788873965234
0.9783783783783784	105.43401551217431	11.001853287813748
0.9791791791791793	104.66150685576089	10.954658995915747
0.97997997997998	103.88279840569689	10.90720998187705
0.9807807807807809	103.09807924840486	10.859510263937258
0.9815815815815816	102.30754005141516	10.811563894150764
0.9823823823823825	101.5113729691426	10.76337495755965
0.9831831831831832	100.709771547946	10.714947571359348
0.9839839839839841	99.90293063053032	10.66628588405665
0.9847847847847848	99.0910462597656	10.617394074620902
0.9855855855855857	98.2743155819823	10.568276351628185
0.9863863863863864	97.45293674981814	10.518936952399162
0.9871871871871873	96.62710882467842	10.469380142130374
0.987987987987988	95.79703167888528	10.419610213019894
0.9887887887887887	94.96290589757825	10.369631483386808
0.9895895895895896	94.12493268044138	10.31944829678556
0.9903903903903903	93.28331374332508	10.269065021114953
0.9911911911911913	92.43825121982935	10.218486047722177
0.991991991991992	91.5899475629246	10.167715790502353
0.9927927927927929	90.7386054466729	10.116758684993455
0.9935935935935936	89.88442766812892	10.06561918746742
0.9943943943943945	89.0276170494794	10.014301774017115
0.9951951951951952	88.16837634050167	9.962810939640127
0.9959959959959961	87.30690812140178	9.911151197318913
0.9967967967967968	86.44341470611047	9.859327077098328
0.9975975975975977	85.57809804609403	9.80734312516017
0.9983983983983984	84.71115963476353	9.755203902895524
0.9991991991991993	83.84280041253449	9.7029139859748
1.0	82.9732206726166	9.650477963416137
