# Supplementary material for: End-to-end multimodal structure elucidation from raw spectra combining contrastive learning and evolutionary algorithms
Source: Nat Commun. 2026 Jun 5;17:5013. doi: 10.1038/s41467-026-73846-y (PMC13241512; doi:10.1038/s41467-026-73846-y)
Supplement: Supplementary file 4 — Source Data [file 41467_2026_73846_MOESM4_ESM.zip › source_data/supp_fig13/cosine_kde.csv]

x	kde_correct_scaled	kde_incorrect_scaled
0.2	3.608477940253906e-18	0.03173616276102089
0.20080080080080082	4.698158235877282e-18	0.03290231623109869
0.20160160160160162	6.11151415522336e-18	0.03410537344363829
0.20240240240240243	7.94305566863947e-18	0.03534626651385711
0.2032032032032032	1.0314400680724468e-17	0.036625942543253964
0.204004004004004	1.3381906887282561e-17	0.037945363568095664
0.2048048048048048	1.734641083935626e-17	0.03930550649619265
0.20560560560560562	2.2465644265345145e-17	0.04070736303170107
0.20640640640640642	2.907004863592904e-17	0.042151939587696384
0.20720720720720723	3.758289895649414e-17	0.0436402571862673
0.208008008008008	4.8545886709067826e-17	0.04517335134588771
0.2088088088088088	6.265161204253643e-17	0.04675227195583142
0.20960960960960962	8.078481204168488e-17	0.04837808313739972
0.21041041041041042	1.0407462423956241e-16	0.050051863091744565
0.21121121121121122	1.3396077613622633e-16	0.05177470393407441
0.21201201201201203	1.7227733171516056e-16	0.053547711514041814
0.21281281281281283	2.2135855120966964e-16	0.05537200522212165
0.21361361361361364	2.841725757449285e-16	0.05724871778179601
0.21441441441441442	3.6449008973141285e-16	0.0591789950273783
0.21521521521521522	4.670969099203895e-16	0.061163995667314106
0.21601601601601603	5.98061685909491e-16	0.06320489103281267
0.21681681681681683	7.650726774854976e-16	0.06530286481167383
0.21761761761761764	9.778610286934541e-16	0.0674591127671867
0.21841841841841844	1.2487322458675161e-15	0.06967484244199294
0.21921921921921922	1.5932329023941036e-15	0.07195127284681672
0.22002002002002002	2.030986176531623e-15	0.07428963413398391
0.22082082082082083	2.5867379742994886e-15	0.07669116725566004
0.22162162162162163	3.2916654575796313e-15	0.0791571236067606
0.22242242242242244	4.185012229049692e-15	0.08168876465249635
0.22322322322322324	5.316129759333718e-15	0.08428736154053453
0.22402402402402405	6.747023535864531e-15	0.0869541946977762
0.22482482482482483	8.555525670023891e-15	0.0896905534117626
0.22562562562562563	1.083924429699043e-14	0.0924977353967461
0.22642642642642644	1.3720475231403552e-14	0.09537704634447333
0.22722722722722724	1.7352304448041984e-14	0.09832979945975462
0.22802802802802805	2.1926182796806953e-14	0.10135731498090345
0.22882882882882885	2.76813190659696e-14	0.104460919685158
0.22962962962962963	3.491631665827349e-14	0.10764194637921048
0.23043043043043043	4.400357586500587e-14	0.11090173337499284
0.23123123123123124	5.5407101790026096e-14	0.11424162395088584
0.23203203203203204	6.97045019488716e-14	0.11766296579854367
0.23283283283283285	8.7614132947369e-14	0.12116711045554229
0.23363363363363365	1.1002856905554457e-13	0.1247554127240856
0.23443443443443446	1.380558249097638e-13	0.12842923007602072
0.23523523523523526	1.730700795830773e-13	0.13218992204444238
0.23603603603603604	2.167740313682479e-13	0.13603884960218265
0.23683683683683684	2.7127547561977017e-13	0.13997737452750872
0.23763763763763765	3.3918125843159763e-13	0.14400685875737126
0.23843843843843845	4.237124365651647e-13	0.1481286637285742
0.23923923923923926	5.288452925260174e-13	0.15234414970725546
0.24004004004004004	6.5948384123378e-13	0.15665467510709075
0.24084084084084084	8.216706549840077e-13	0.1610615957966653
0.24164164164164165	1.0228442664282944e-12	0.1655662643964673
0.24244244244244245	1.2721531327630496e-12	0.17017002956599728
0.24324324324324326	1.5808382148442215e-12	0.1748742352814989
0.24404404404404406	1.962698709736282e-12	0.17968022010484574
0.24484484484484487	2.4346584539101708e-12	0.1845893164441474
0.24564564564564567	3.0174540812291734e-12	0.18960284980664882
0.24644644644644648	3.736470286506293e-12	0.19472213804454022
0.24724724724724725	4.622752643480051e-12	0.19994849059429984
0.24804804804804806	5.71423451087967e-12	0.2052832077102305
0.24884884884884886	7.057221814868682e-12	0.21072757969286388
0.24964964964964967	8.708188135938701e-12	0.2162828861129398
0.25045045045045045	1.0735942806409597e-11	0.2219503950316838
0.25125125125125125	1.3224246938210673e-11	0.22773136221813425
0.25205205205205206	1.62749667979427e-11	0.23362703036428786
0.25285285285285286	2.00118711352619e-11	0.2396386282988673
0.25365365365365367	2.4585199428435924e-11	0.2457673702005182
0.25445445445445447	3.017715209468245e-11	0.25201445481128604
0.2552552552552553	3.7008482172619255e-11	0.258381064651228
0.2560560560560561	4.534640157705202e-11	0.2648683652350455
0.2568568568568569	5.551405463357824e-11	0.2714775042916448
0.2576576576576577	6.790185824593066e-11	0.2782096109875431
0.2584584584584585	8.298106292103119e-11	0.28506579515507224
0.2592592592592593	1.0131995335258511e-10	0.2920471465263401
0.26006006006006005	1.2360318293809497e-10	0.2991547339739315
0.26086086086086085	1.5065482531939688e-10	0.3063896047593554
0.26166166166166166	1.834658299208078e-10	0.31375278379024046
0.26246246246246246	2.2322668996509962e-10	0.32124527288733407
0.26326326326326327	2.713662733998103e-10	0.32886805006233927
0.2640640640640641	3.2959793281285695e-10	0.33662206880765705
0.2648648648648649	3.999742034858609e-10	0.34450825739911956
0.2656656656656657	4.849516235019117e-10	0.35252751821279366
0.2664664664664665	5.874674711884455e-10	0.3606807270569677
0.2672672672672673	7.110305187335726e-10	0.3689687325204315
0.2680680680680681	8.598282529596573e-10	0.37739235533817383
0.26886886886886885	1.0388534222596958e-09	0.3859523877756306
0.26966966966966965	1.2540532409012126e-09	0.3946495930326203
0.27047047047047046	1.51250512771465e-09	0.4034847046681155
0.27127127127127126	1.822623486322518e-09	0.41245842604700084
0.27207207207207207	2.1944027606763902e-09	0.4215714298099707
0.2728728728728729	2.6397028364971512e-09	0.43082435736772356
0.2736736736736737	3.1725838217974034e-09	0.44021781842060453
0.2744744744744745	3.809698345535439e-09	0.4497523905048595
0.2752752752752753	4.570750782360825e-09	0.4594286185666507
0.2760760760760761	5.479034265589081e-09	0.4692470145649766
0.2768768768768769	6.562058014942315e-09	0.47920805710465214
0.2776776776776777	7.852279408210957e-09	0.4893121911004671
0.2784784784784785	9.387957398157855e-09	0.49955982747366556
0.2792792792792793	1.1214146352734912e-08	0.5099513428818505
0.2800800800800801	1.3383852217086772e-08	0.5204870794834165
0.2808808808808809	1.595937610341918e-08	0.531167344737605
0.28168168168168173	1.9013874058025466e-08	0.5419924112412339
0.2824824824824825	2.2633165887318653e-08	0.552962516603173
0.2832832832832833	2.6917830606191257e-08	0.5640778633575847
0.2840840840840841	3.198563136823443e-08	0.5753386189169267
0.2848848848848849	3.797431872107201e-08	0.5867449155657191
0.2856856856856857	4.504486778136837e-08	0.5982968504960043
0.2864864864864865	5.338521253110902e-08	0.6099944858854482
0.2872872872872873	6.321454899626054e-08	0.6218378490189497
0.2880880880880881	7.478828868678685e-08	0.6338269324546337
0.2888888888888889	8.84037544691475e-08	0.6459616942350417
0.2896896896896897	1.0440672313502508e-07	0.658242058144293
0.29049049049049047	1.2319893246076102e-07	0.6706679140119696
0.2912912912912913	1.4524668567006076e-07	0.683239118064416
0.2920920920920921	1.7109070307968358e-07	0.6959554933240983
0.2928928928928929	2.013573894991367e-07	0.708816830057625
0.2936936936936937	2.3677170685902224e-07	0.7218228862729886
0.2944944944944945	2.7817186476172063e-07	0.7349733882665144
0.2952952952952953	3.2652606739979137e-07	0.7482680312199573
0.2960960960960961	3.8295158380429775e-07	0.7617064798481357
0.2968968968968969	4.4873643991561036e-07	0.7752883690974167
0.2976976976976977	5.253640657761784e-07	0.7890133048953096
0.2984984984984985	6.145412695084835e-07	0.802880864951369
0.2992992992992993	7.18229951956221e-07	0.8168905996095195
0.30010010010010013	8.38683022244072e-07	0.8310420327518651
0.30090090090090094	9.784850253764371e-07	0.8453346627539605
0.30170170170170174	1.1405980486881434e-06	0.859767963491446
0.30250250250250255	1.3284135348346275e-06	0.8743413853978845
0.30330330330330335	1.5458106954298555e-06	0.8890543565735413
0.3041041041041041	1.797222291785577e-06	0.9039062839447751
0.3049049049049049	2.0877086278585873e-06	0.9188965544736419
0.3057057057057057	2.423040685866941e-06	0.9340245364171723
0.3065065065065065	2.80979342748747e-06	0.9492895806357751
0.3073073073073073	3.255450383489164e-06	0.9646910219500705
0.3081081081081081	3.7685207624884425e-06	0.9802281805453834
0.30890890890890893	4.358670425613477e-06	0.9959003634230326
0.30970970970970974	5.036868198616756e-06	1.0117068658974802
0.31051051051051054	5.815549126728496e-06	1.0276469731382665
0.31131131131131135	6.7087964206396574e-06	1.043719961755599
0.3121121121121121	7.732543994742154e-06	1.0599251014283506
0.3129129129129129	8.904801661404904e-06	1.0762616565731116
0.3137137137137137	1.0245905217853096e-05	1.0927288880528667
0.3145145145145145	1.1778793845311621e-05	1.109326054923746
0.3153153153153153	1.3529317433581491e-05	1.12605241621821
0.3161161161161161	1.552657664817802e-05	1.1429072327629208
0.3169169169169169	1.780329877151644e-05	1.159889769029448
0.31771771771771773	2.0396252574258653e-05	1.1769992950158794
0.31851851851851853	2.3346705707564756e-05	1.1942350881572594
0.31931931931931934	2.6700928351289697e-05	1.2115964352627349
0.32012012012012014	3.0510747106599955e-05	1.2290826344771422
0.32092092092092095	3.483415338345308e-05	1.2466929972646716
0.32172172172172175	3.973597080306742e-05	1.264426850412201
0.32252252252252256	4.528858641194533e-05	1.2822835380497133
0.32332332332332336	5.1572750786079405e-05	1.3002624236851743
0.32412412412412417	5.86784523902752e-05	1.3183628922511363
0.324924924924925	6.670587184657641e-05	1.336584352160233
0.3257257257257258	7.576642205572593e-05	1.3549262373666475
0.3265265265265266	8.598388040452135e-05	1.3733880094305524
0.32732732732732733	9.749561957747326e-05	1.3919691595824226
0.32812812812812814	0.0001104539437709475	1.4106692107840606
0.32892892892892894	0.00012502753737910939	1.4294877197830465
0.32972972972972975	0.00014140303348051606	1.4484242791573323
0.33053053053053055	0.00015978670969881318	1.4674785193465352
0.33133133133133136	0.00018040631923704287	1.4866501106664773
0.33213213213213216	0.00020351306508881102	1.505938765303439
0.3329329329329329	0.00022938372560682394	1.5253442392845138
0.3337337337337337	0.000258322939755639	1.544866334420428
0.3345345345345345	0.0002906656604864261	1.5645049002171216
0.3353353353353353	0.00032677978474206454	1.5842598357523137
0.33613613613613613	0.0003670689686260078	1.604131091513325
0.33693693693693694	0.00041197563624281974	1.624118671192246
0.33773773773773774	0.00046198419063646313	1.6442226334346868
0.33853853853853855	0.0005176244351091197	1.6644430935381573
0.33933933933933935	0.0005794752129923534	1.684780225096238
0.34014014014014016	0.0006481682736586996	1.7052342615846066
0.34094094094094096	0.0007243923721989008	1.7258054978850181
0.34174174174174177	0.0008088976097429341	1.7464942917433384
0.34254254254254257	0.0009025000208658342	1.7673010651577408
0.3433433433433434	0.0010060864138865615	1.7882263056931698
0.3441441441441442	0.0011206194691353597	1.8092705677182424
0.344944944944945	0.0012471430994263353	1.8304344735607398
0.3457457457457458	0.0013867880760241905	1.8517187145779428
0.3465465465465466	0.0015407779223319189	1.8731240521380388
0.3473473473473474	0.0017104350763478904	1.8946513185089522
0.3481481481481482	0.001897187321641931	1.9163014176509874
0.34894894894894896	0.0021025744851800605	1.938075325909713
0.34974974974974976	0.002328255398784928	1.9599740926056541
0.35055055055055057	0.002576015119352502	1.9819988405174171
0.35135135135135137	0.0028477724011587817	2.0041507662549685
0.3521521521521522	0.0031455874116813384	2.026431140519888
0.352952952952953	0.0034716696803361604	2.048841308249557
0.3537537537537538	0.0038283862673930613	2.0713826886423488
0.35455455455455454	0.004218270138088086	2.0940567750609977
0.35535535535535534	0.004644028724609074	2.1168651348115173
0.35615615615615615	0.005108552656194825	2.139809408795112
0.35695695695695695	0.005614924635074946	2.1628913110307475
0.35775775775775776	0.006166428433393632	2.186112628046191
0.35855855855855856	0.006766557983621354	2.209475218135458
0.35935935935935936	0.007419026532281405	2.232981010480875
0.36016016016016017	0.008127775824113809	2.256632004138015
0.360960960960961	0.008896985281093924	2.2804302668821563
0.3617617617617618	0.009731081138027845	2.3043779339148784
0.3625625625625626	0.010634745493790563	2.328477206429842
0.3633633633633634	0.011612925234674094	2.3527303500368455
0.3641641641641642	0.012670840783794386	2.3771396930435778
0.364964964964965	0.013813994628099067	2.4017076245946685
0.3657657657657658	0.015048179572239116	2.4264365926678573
0.3665665665665666	0.016379486666456125	2.451329101927431
0.3673673673673674	0.017814312753705396	2.47638771143516
0.3681681681681682	0.019359367579529004	2.5016150322194193
0.368968968968969	0.021021680406722597	2.5270137247032363
0.36976976976976983	0.0228086060756495	2.5525864959924105
0.3705705705705706	0.0247278304501634	2.578336097025041
0.3713713713713714	0.026787375188535106	2.6042653195840786
0.3721721721721722	0.028995601778573268	2.6303769931747656
0.372972972972973	0.03136121477629912	2.6566739817691616
0.3737737737737738	0.03389326418811139	2.6831591804201316
0.3745745745745746	0.03660114693738339	2.709835511747528
0.37537537537537535	0.039494607357876806	2.736705922299501
0.37617617617617616	0.042583736658279935	2.763773378792215
0.37697697697697696	0.04587897130455671	2.7910408642314364
0.37777777777777777	0.049391090269685856	2.818511373919836
0.3785785785785786	0.05313121110374419	2.8461879113539945
0.3793793793793794	0.05711078478116661	2.874073484015493
0.3801801801801802	0.061341589286409724	2.9021710990605967
0.380980980980981	0.06583572190411964	2.9304837589134647
0.3817817817817818	0.07060559018529262	2.959014456767908
0.3825825825825826	0.07566390156676026	2.9877661720030884
0.3833833833833834	0.08102365162765403	3.0167418655187395
0.3841841841841842	0.08669811097326227	3.0459444749957725
0.384984984984985	0.09270081074384696	3.075376910088288
0.3857857857857858	0.09904552675355548	3.1050420475533604
0.3865865865865866	0.10574626227243195	3.134942726325044
0.3873873873873874	0.1128172294727512	3.1650817425393827
0.38818818818818823	0.12027282956932293	3.1954618445173124
0.38898898898898904	0.1281276316920968	3.2260857277125967
0.38978978978978984	0.13639635053818455	3.2569560296321036
0.39059059059059065	0.14509382285932965	3.28807532473587
0.39139139139139145	0.15423498284979156	3.3194461193246343
0.3921921921921922	0.16383483650848987	3.351070846422523
0.392992992992993	0.17390843505808812	3.3829518606629616
0.3937937937937938	0.18447084751227924	3.415091433185667
0.3945945945945946	0.19553713249096338	3.4474917465530086
0.3953953953953954	0.20712230939105875	3.480154889693943
0.3961961961961962	0.21924132902835708	3.5130828528837768
0.396996996996997	0.23190904387309685	3.546277522768277
0.3977977977977978	0.24514017800857915	3.579740677440452
0.3985985985985986	0.25894929694825236	3.6134739815785504
0.3993993993993994	0.2733507774521338	3.6474789816537623
0.4002002002002002	0.28835877748806343	3.681757101216109
0.401001001001001	0.303987206487223	3.7163096362670505
0.4018018018018018	0.32024969604631776	3.7511377507272385
0.4026026026026026	0.3371595712309824	3.786242472007825
0.4034034034034034	0.3547298226360705	3.8216246866937773
0.4042042042042042	0.3729730793586572	3.8572851363473224
0.405005005005005	0.39190158303869543	3.8932244134398317
0.40580580580580583	0.41152716312025067	3.929442957420178
0.40660660660660664	0.4318612134832424	3.965941050927466
0.40740740740740744	0.4529146705913687	4.002718816155999
0.40820820820820825	0.47469799329667217	4.039776211380005
0.40900900900900905	0.4972211444347235	4.077113027645692
0.40980980980980986	0.5204935743369187	4.114728885637777
0.41061061061061066	0.5445242063777633	4.152623232727556
0.41141141141141147	0.5693214246652823	4.190795340209329
0.41221221221221227	0.5948930639720333	4.229244300731696
0.4130130130130131	0.6212464019923941	4.267969025930047
0.4138138138138138	0.6483881539991898	4.3069682442662165
0.41461461461461463	0.6763244699590858	4.346240499081045
0.41541541541541543	0.7050609341517879	4.385784146865216
0.41621621621621624	0.7346025673229558	4.425597355753487
0.41701701701701704	0.764953831384805	4.465678104247013
0.41781781781781785	0.7961186366619983	4.5060241801682075
0.4186186186186186	0.8281003516633639	4.546633179852052
0.4194194194194194	0.8609018153426954	4.587502507577709
0.4202202202202202	0.8945253517940369	4.628629375243418
0.421021021021021	0.9289727873090495	4.670010802287821
0.4218218218218218	0.9642454697059373	4.7116436158599635
0.4226226226226226	1.0003442898213342	4.753524451240151
0.42342342342342343	1.0372697050387	4.7956497525131505
0.42422422422422423	1.0750217647089364	4.8380157734950195
0.42502502502502504	1.1136001373016002	4.880618578914239
0.42582582582582584	1.15300413910819	4.923454045847475
0.42662662662662665	1.1932327643024871	4.9665178654097755
0.42742742742742745	1.2342847161473867	5.009805544698613
0.42822822822822826	1.2761584391226317	5.053312408990692
0.42902902902902906	1.31885215173399	5.097033604189978
0.42982982982982987	1.3623638797513677	5.140964099524947
0.4306306306306307	1.406691489611569	5.185098690492632
0.4314314314314315	1.4518327217108693	5.229432002046452
0.4322322322322323	1.4977852233032298	5.273958492024529
0.4330330330330331	1.5445465807122964	5.31867245481463
0.4338338338338339	1.592114350559064	5.363568025251366
0.4346346346346347	1.6404860897023865	5.408639182741017
0.43543543543543545	1.689659383586802	5.45387975560866
0.43623623623623625	1.7396318726910152	5.499283425662091
0.43703703703703706	1.7904012767710826	5.544843732966371
0.43783783783783786	1.841965416595452	5.5905540808226215
0.43863863863863867	1.8943222328734823	5.636407740944062
0.43943943943943947	1.9474698020863042	5.682397858822093
0.4402402402402402	2.00140634893779	5.72851745927469
0.441041041041041	2.056130255154636	5.77475945216904
0.44184184184184183	2.1116400643782822	5.821116638310037
0.44264264264264264	2.167934482906749	5.867581715485801
0.44344344344344344	2.2250123760629408	5.914147284661195
0.44424424424424425	2.282872759985919	5.9608058563098165
0.44504504504504505	2.3415147886642513	6.007549856874816
0.44584584584584586	2.400937736055583	6.054371635348509
0.44664664664664666	2.4611409731632934	6.101263469960457
0.44744744744744747	2.522123939970563	6.148217574963587
0.44824824824824827	2.5838861121632424	6.195226107507502
0.4490490490490491	2.6464269626065273	6.2422811745881255
0.4498498498498499	2.7097459175754652	6.289374840062434
0.4506506506506507	2.7738423077766545	6.336499131717116
0.4514514514514515	2.838715314237005	6.383646048379502
0.4522522522522523	2.9043639091761313	6.430807567059509
0.4530530530530531	2.9707867920203794	6.477975650110593
0.45385385385385385	3.037982320759374	6.5251422523982505
0.45465465465465466	3.1059484388901453	6.572299328464172
0.45545545545545546	3.174682598238004	6.619438839674228
0.45625625625625627	3.2441816779889145	6.66655276133852
0.45705705705705707	3.3144419003130317	6.713633089791736
0.4578578578578579	3.385458743004421	6.760671849421988
0.4586586586586587	3.4572268496068377	6.8076610996365075
0.4594594594594595	3.529739937539482	6.854592941752719
0.4602602602602603	3.6029907047795766	6.901459525803046
0.4610610610610611	3.6769707357003494	6.948253057242275
0.4618618618618619	3.7516704067026514	6.9949658035463615
0.4626626626626627	3.827078792316106	7.04159010069157
0.4634634634634635	3.9031835724804687	7.088118359503412
0.4642642642642643	3.9799709417501266	7.134543071864692
0.46506506506506506	4.057425521193004	7.1808568167724935
0.46586586586586587	4.135530273780024	7.227052266234275
0.4666666666666667	4.214266424081803	7.273122190993088
0.4674674674674675	4.293613383105194	7.319059466072927
0.4682682682682683	4.373548679113416	7.3648570761350145
0.4690690690690691	4.454047895278993	7.4105081206364325
0.4698698698698699	4.535084615018845	7.456005818782804
0.4706706706706707	4.616630375854747	7.501343514267398
0.4714714714714715	4.698654632630229	7.546514679788779
0.4722722722722723	4.781124730896178	7.5915129213404535
0.4730730730730731	4.86400589125162	7.636331982265741
0.4738738738738739	4.947261205394193	7.680965747071678
0.4746746746746747	5.030851644594946	7.7254082449966175
0.4754754754754755	5.114736081265927	7.769653653326116
0.4762762762762763	5.198871324235201	7.813696300452659
0.4770770770770771	5.283212168283392	7.857530668674973
0.4778778778778779	5.367711458428546	7.901151396733473
0.4786786786786787	5.452320169371447	7.94455328207861
0.4794794794794795	5.536987500433197	7.987731282869714
0.4802802802802803	5.621660986229592	8.030680519702264
0.4810810810810811	5.706286623234549	8.073396277062068
0.4818818818818819	5.790809012286584	8.115874004505661
0.4826826826826827	5.8751715169894645	8.158109317566234
0.4834834834834835	5.959316437851564	8.200097998385665
0.4842842842842843	6.043185201897405	8.241835996073068
0.48508508508508513	6.126718567371824	8.283319426791305
0.48588588588588594	6.209856843041579	8.324544573573348
0.4866866866866867	6.29254012148255	8.36550788587073
0.4874874874874875	6.374708525623766	8.406205978837152
0.4882882882882883	6.45630246770254	8.446635632350517
0.4890890890890891	6.53726291967073	8.486793789777618
0.4898898898898899	6.617531693978784	8.526677556485685
0.4906906906906907	6.697051733555718	8.566284198105988
0.4914914914914915	6.775767409698269	8.605611138554897
0.4922922922922923	6.853624826483454	8.64465595781838
0.4930930930930931	6.930572130225792	8.683416389506373
0.49389389389389393	7.0065598224154355	8.721890318183913
0.49469469469469474	7.081541074496277	8.760075776486401
0.49549549549549554	7.155472042775267	8.797970942026634
0.49629629629629635	7.228312181696886	8.835574134101984
0.4970970970970971	7.30002455366935	8.872883810209913
0.4978978978978979	7.370576133594444	8.909898562381217
0.4986986986986987	7.439938106229408	8.946617113339784
0.4994994994994995	7.50808615449911	8.9830383124988
0.5003003003003004	7.575000736879714	9.01916113180314
0.5011011011011011	7.640667351991176	9.05498466142818
0.501901901901902	7.705076788566136	9.090508105345474
0.5027027027027027	7.768225359006466	9.125730776765968
0.5035035035035036	7.830115114796947	9.160652093471752
0.5043043043043043	7.8907540421160265	9.195271573047213
0.5051051051051052	7.950156236069574	9.229588828021273
0.5059059059059059	8.008342052070303	9.26360356093155
0.5067067067067068	8.065338232996488	9.297315559322637
0.5075075075075075	8.121178010885487	9.330724690689497
0.5083083083083083	8.175901182050934	9.363830897378174
0.5091091091091091	8.229554154655736	9.396634191455222
0.5099099099099099	8.282189967925895	9.429134649557696
0.5107107107107107	8.333868282350677	9.461332407735672
0.5115115115115115	8.384655340382745	9.493227656298602
0.5123123123123123	8.434623897324629	9.524820634677479
0.5131131131131131	8.483853122266432	9.556111626314392
0.513913913913914	8.532428469119541	9.587100953590626
0.5147147147147147	8.580441517973892	9.617788972804991
0.5155155155155156	8.627989787187992	9.648176069213413
0.5163163163163164	8.67517651680201	9.678262652140658
0.5171171171171172	8.722110424041702	9.708049150175288
0.517917917917918	8.7689054318543	9.737536006458047
0.5187187187187188	8.81568037158492	9.766723674074306
0.5195195195195195	8.862558661061962	9.795612611560415
0.5203203203203204	8.909667959511529	9.824203278533842
0.5211211211211211	8.957139800861892	9.852496131456405
0.521921921921922	9.005109207130134	9.8804916195399
0.5227227227227227	9.053714283699797	9.908190180802684
0.5235235235235236	9.103095798404608	9.93559223828585
0.5243243243243243	9.1533967464225	9.962698196436675
0.5251251251251252	9.204761903061318	9.989508437667416
0.5259259259259259	9.25733736657667	10.016023319096144
0.5267267267267268	9.31127009320796	10.042243169476867
0.5275275275275275	9.366707426645885	10.068168286324878
0.5283283283283284	9.423796624157573	10.093798933243537
0.5291291291291291	9.482684381590142	10.11913533745764
0.5299299299299299	9.543516359454065	10.14417768755854
0.5307307307307307	9.606436712250268	10.16892613146526
0.5315315315315315	9.671587623154263	10.193380774605778
0.5323323323323323	9.73910884610364	10.217541678321819
0.5331331331331332	9.809137257255523	10.241408858500204
0.533933933933934	9.88180641768683	10.264982284433128
0.5347347347347348	9.95724614910597	10.288261877909468
0.5355355355355356	10.035582124227604	10.311247512538428
0.5363363363363364	10.116935473337692	10.333939013306521
0.5371371371371372	10.201422408441491	10.356336156368313
0.537937937937938	10.289153866247421	10.378438669070794
0.5387387387387388	10.38023517109339	10.400246230210838
0.5395395395395396	10.474765718773108	10.421758470524617
0.5403403403403404	10.572838682067166	10.442974973407303
0.5411411411411411	10.674540738632292	10.463895275861159
0.541941941941942	10.779951821749005	10.484518869669136
0.5427427427427427	10.88914489427904	10.504845202791186
0.5435435435435436	11.002185746038322	10.524873680979605
0.5443443443443443	11.119132814649399	10.54460366960941
0.5451451451451452	11.240037029804979	10.564034495719413
0.5459459459459459	11.364941680745112	10.583165450258912
0.5467467467467468	11.493882306635713	10.60199579053491
0.5475475475475475	11.626886609425933	10.620524742853876
0.5483483483483484	11.763974388666309	10.638751505352207
0.5491491491491491	11.90515749768324	10.656675251008567
0.5499499499499501	12.050439820432876	10.674295130831474
0.5507507507507508	12.199817268295192	10.691610277214759
0.5515515515515516	12.35327779602289	10.708619807453351
0.5523523523523524	12.510801436023327	10.725322827411425
0.5531531531531532	12.672360350130942	10.74171843533492
0.553953953953954	12.837918898018017	10.757805725799674
0.5547547547547548	13.00743372139565	10.773583793786598
0.5555555555555556	13.180853843172518	10.789051738874905
0.5563563563563564	13.358120780765557	10.804208669544053
0.5571571571571572	13.539168672795736	10.819053707575119
0.557957957957958	13.723924418448584	10.833585992541872
0.5587587587587588	13.912307828836786	10.84780468638194
0.5595595595595596	14.104231789765434	10.861708978037889
0.5603603603603604	14.299602435372217	10.875298088158472
0.5611611611611612	14.498319332190404	10.888571273849722
0.561961961961962	14.700275673262354	10.90152783346563
0.5627627627627627	14.905358482013916	10.91416711142835
0.5635635635635636	15.113448825684166	10.926488503067311
0.5643643643643643	15.324422038186059	10.9384914594671
0.5651651651651652	15.53814795235844	10.95017549231374
0.5659659659659659	15.754491141643834	10.961540178728912
0.5667667667667668	15.97331117130421	10.97258516608205
0.5675675675675675	16.194462859350256	10.983310176769898
0.5683683683683685	16.417796547424356	10.993715012953492
0.5691691691691692	16.643158381925574	11.003799561242543
0.5699699699699701	16.870390605710952	11.013563797317214
0.5707707707707708	17.099331860735685	11.023007790477632
0.5715715715715717	17.329817502019928	11.032131708111443
0.5723723723723724	17.561679923333926	11.04093582006987
0.5731731731731732	17.794748894993003	11.049420502943269
0.573973973973974	18.028851914133938	11.057586244226833
0.5747747747747748	18.26381456781587	11.065433646367868
0.5755755755755756	18.499460909242874	11.072963430685785
0.5763763763763764	18.735613847349192	11.080176441156807
0.5771771771771772	18.972095549915903	11.087073648054933
0.577977977977978	19.208727860305274	11.093656151441674
0.5787787787787788	19.445332727800437	11.09992518449692
0.5795795795795796	19.681732651432235	11.105882116683713
0.5803803803803804	19.917751137053802	11.111528456740135
0.5811811811811812	20.153213167295224	11.116865855491694
0.581981981981982	20.387945683891076	11.12189610847795
0.5827827827827828	20.621778081729442	11.12662115838766
0.5835835835835836	20.854542713816393	11.13104309729668
0.5843843843843843	21.086075406193142	11.135164168703641
0.5851851851851853	21.316215981682802	11.13898676935859
0.585985985985986	21.544808791178436	11.142513450880026
0.5867867867867869	21.771703251023723	11.145746921156466
0.5875875875875876	21.99675438487193	11.148690045528687
0.5883883883883885	22.21982336825398	11.151345847749614
0.5891891891891892	22.440778073928005	11.153717510718653
0.5899899899899901	22.65949361593955	11.15580837698815
0.5907907907907908	22.87585289017762	11.157621949039969
0.5915915915915917	23.089747109086574	11.159161889330157
0.5923923923923924	23.3010763280716	11.16043202010064
0.5931931931931933	23.509749961033712	11.161436322956945
0.593993993993994	23.715687282376283	11.162178938211277
0.5947947947947948	23.918817912752445	11.162664163991046
0.5955955955955956	24.119082285762268	11.162896455112733
0.5963963963963964	24.316432092770096	11.16288042172207
0.5971971971971972	24.510830702989225	11.162620827701195
0.597997997997998	24.702253555981354	11.162122588844342
0.5987987987987988	24.890688523735573	11.161390770803703
0.5995995995995996	25.076136239531873	11.160430586807584
0.6004004004004004	25.258610390855903	11.159247395153207
0.6012012012012012	25.438137973712205	11.15784669647708
0.602002002002002	25.614759505788914	11.156234130805913
0.6028028028028029	25.788529196050497	11.154415474391643
0.6036036036036037	25.959515068481036	11.152396636334274
0.6044044044044045	26.127799037866925	11.150183654996646
0.6052052052052053	26.293476935692883	11.147782694215543
0.606006006006006	26.456658484429674	11.145200039313783
0.6068068068068069	26.617467218713184	11.142442092918369
0.6076076076076076	26.776040352153107	11.139515370589715
0.6084084084084085	26.932528588763624	11.136426496267783
0.6092092092092092	27.08709587827224	11.133182197540632
0.6100100100100101	27.239919114846536	11.129789300741468
0.6108108108108108	27.391187779063195	11.126254725880521
0.6116116116116117	27.54110352324469	11.122585481417971
0.6124124124124124	27.68987970059094	11.118788658884867
0.6132132132132133	27.83774083884429	11.114871427358656
0.614014014014014	27.984922059535602	11.110841027800499
0.6148148148148149	28.13166844417344	11.10670476726146
0.6156156156156156	28.278234349046645	11.10247001296511
0.6164164164164164	28.42488267061991	11.098144186273794
0.6172172172172172	28.571884063800812	11.093734756546434
0.618018018018018	28.719516115652503	11.089249234895533
0.6188188188188188	28.868062477406976	11.084695167851198
0.6196196196196196	29.01781195790924	11.080080130940221
0.6204204204204204	29.16905758187606	11.07541172218825
0.6212212212212213	29.322095616600542	11.070697555553128
0.6220220220220221	29.477224570953634	11.06594525429758
0.6228228228228229	29.634744170743726	11.061162444309542
0.6236236236236237	29.794954314678797	11.056356747378294
0.6244244244244245	29.958154015340003	11.051535774434676
0.6252252252252253	30.124640329715618	11.04670711876381
0.6260260260260261	30.294707283960722	11.041878349198457
0.6268268268268269	30.468644797138897	11.037057003301324
0.6276276276276276	30.646737608767236	11.032250580544694
0.6284284284284285	30.829264215023414	11.027466535495456
0.6292292292292292	31.016495818486167	11.022712271013765
0.6300300300300301	31.208695296263823	11.01799513147349
0.6308308308308308	31.406116191320212	11.013322396012512
0.6316316316316317	31.60900173174083	11.00870127182073
0.6324324324324324	31.81758388257752	11.004138887473921
0.6332332332332333	32.032082434793224	10.999642286320977
0.634034034034034	32.25270413566891	10.995218419932497
0.6348348348348349	32.4796418648677	10.990874141618134
0.6356356356356356	32.713073860143936	10.986616200020222
0.6364364364364365	32.953162996466084	10.982451232791155
0.6372372372372372	33.20005612207366	10.978385760361524
0.638038038038038	33.45388345472799	10.974426179806263
0.6388388388388389	33.71475804112415	10.970578758815643
0.6396396396396397	33.98277528213766	10.966849629777842
0.6404404404404405	34.25801252625577	10.963244783979855
0.6412412412412413	34.54052873321554	10.959770065932897
0.6420420420420421	34.83036420952699	10.956431167828889
0.6428428428428429	35.127540417206596	10.953233624133798
0.6436436436436437	35.43205985668745	10.950182806323944
0.6444444444444445	35.74390602450621	10.947283917770797
0.6452452452452453	36.06304344599782	10.9445419887799
0.6460460460460461	36.389417782860164	10.941961871789122
0.6468468468468469	36.72295601508141	10.93954823673138
0.6476476476476477	37.063566696356986	10.937305566566682
0.6484484484484485	37.41114028176368	10.935238152988212
0.6492492492492492	37.76554952610572	10.93335009230684
0.6500500500500501	38.126649951005035	10.931645281518351
0.6508508508508508	38.494280378474336	10.930127414557369
0.6516516516516517	38.86826352839894	10.928799978741829
0.6524524524524524	39.24840667704377	10.927666251411463
0.6532532532532533	39.634502373423125	10.926729296763732
0.654054054054054	40.026329210097984	10.925991962890247
0.654854854854855	40.42365264472507	10.925456879016648
0.6556556556556556	40.82622586844878	10.925126452948415
0.6564564564564566	41.23379071703222	10.925002868725251
0.6572572572572573	41.646078620437535	10.925088084486037
0.6580580580580582	42.06281158641707	10.925383830546394
0.6588588588588589	42.48370321353985	10.925891607690572
0.6596596596596597	42.90845972898366	10.926612685679105
0.6604604604604605	43.33678104633634	10.92754810197351
0.6612612612612613	43.76836183860431	10.928698660679085
0.6620620620620621	44.20289262159925	10.930064931706521
0.6628628628628629	44.640060842876025	10.93164725015295
0.6636636636636637	45.07955197142152	10.93344571590274
0.6644644644644645	45.521050583347	10.935460193448119
0.6652652652652653	45.964241438914975	10.937690311929572
0.6660660660660661	46.408810546331374	10.940135465395539
0.6668668668668669	46.854446207860995	10.94279481328105
0.6676676676676677	47.30084004396807	10.945667281104294
0.6684684684684685	47.74768799135281	10.948751561380238
0.6692692692692693	48.19469127094298	10.952046114750084
0.6700700700700701	48.64155732209975	10.9555491713251
0.6708708708708708	49.088000699524876	10.959258732243137
0.6716716716716717	49.5337439295858	10.963172571436143
0.6724724724724724	49.978518323029974	10.967288237606422
0.6732732732732734	50.42206474131531	10.971603056409553
0.674074074074074	50.86413431405761	10.976114132841424
0.674874874874875	51.30448910537115	10.980818353826814
0.6756756756756757	51.742902727160946	10.985712391006562
0.6764764764764766	52.17916089771614	10.99079270372055
0.6772772772772773	52.6130619442374	10.996055542182988
0.6780780780780782	53.04441724822843	11.001496950846924
0.6788788788788789	53.47305163295795	11.00711277195418
0.6796796796796798	53.898803692497616	11.012898649267179
0.6804804804804805	54.32152606210492	11.018850031978609
0.6812812812812813	54.74108563000715	11.024962178795091
0.6820820820820821	55.15736369089505	11.031230162190367
0.6828828828828829	55.5702560416993	11.037648872823874
0.6836836836836837	55.97967302046064	11.044213024120076
0.6844844844844845	56.38553948934134	11.050917157003969
0.6852852852852853	56.78779476304184	11.05775564478785
0.6860860860860861	57.18639248409391	11.064722698204589
0.6868868868868869	57.58130044669291	11.071812370582212
0.6876876876876877	57.972500370905124	11.079018563154593
0.6884884884884885	58.359987629249474	11.08633503050314
0.6892892892892893	58.74377092779544	11.093755386123805
0.6900900900900901	59.12387194404481	11.101273108114068
0.690890890890891	59.500324923983314	11.108881544974205
0.6916916916916918	59.87317624077532	11.116573921517064
0.6924924924924925	60.242483917662156	11.12434334488061
0.6932932932932934	60.6083171176849	11.132182810637266
0.6940940940940941	60.97075560290343	11.140085208994014
0.694894894894895	61.32988916581859	11.148043331077252
0.6956956956956957	61.685817035725165	11.156049875296254
0.6964964964964966	62.0386472627329	11.164097453778918
0.6972972972972973	62.388496082186954	11.17217859887363
0.6980980980980982	62.73548726220859	11.180285769710876
0.6988988988988989	63.07975143704338	11.188411358818096
0.6996996996996998	63.421425428881356	11.196547698781687
0.7005005005005005	63.7606515607571	11.204687068949122
0.7013013013013014	64.09757696309984	11.21282170216529
0.7021021021021021	64.43235287643527	11.220943791536103
0.702902902902903	64.76513395268964	11.229045497212923
0.7037037037037037	65.09607755746696	11.237118953191345
0.7045045045045046	65.42534307561161	11.245156274117619
0.7053053053053053	65.7530912222853	11.253149562096162
0.7061061061061062	66.07948336171648	11.261090913491607
0.7069069069069069	66.40468083569812	11.268972425718758
0.7077077077077076	66.72884430383664	11.276786204013893
0.7085085085085085	67.05213309746733	11.284524368180929
0.7093093093093092	67.3747045890784	11.29217905930578
0.7101101101101102	67.6967135790028	11.299742446432603
0.7109109109109109	68.01831170105557	11.307206733195244
0.7117117117117118	68.3396468487183	11.314564164397718
0.7125125125125125	68.66086262338949	11.321807032537093
0.7133133133133134	68.98209780614327	11.32892768426268
0.7141141141141141	69.30348585435476	11.335918526765145
0.714914914914915	69.62515442447709	11.342772034089304
0.7157157157157157	69.94722492216816	11.349480753364682
0.7165165165165166	70.26981208088704	11.356037310947515
0.7173173173173173	70.59302356999623	11.362434418468483
0.7181181181181182	70.91695963332015	11.368664878780052
0.7189189189189189	71.24171275902295	11.3747215917979
0.7197197197197198	71.5673673815799	11.380597560230457
0.7205205205205205	71.8939996165197	11.3862858951912
0.7213213213213214	72.22167702852016	11.391779821688147
0.7221221221221221	72.55045843333782	11.397072683985122
0.722922922922923	72.88039373394427	11.402157950829697
0.7237237237237237	73.21152379113214	11.407029220542512
0.7245245245245246	73.54388032873804	11.411680225963195
0.7253253253253253	73.87748587350865	11.41610483924781
0.7261261261261263	74.21235372950815	11.420297076513352
0.726926926926927	74.54848798683702	11.424251102324536
0.7277277277277279	74.88588356429634	11.427961234018563
0.7285285285285286	75.22452628548638	11.431421945863555
0.7293293293293293	75.56439298769314	11.434627873046681
0.7301301301301302	75.90545166276114	11.437573815487811
0.7309309309309309	76.24766162900328	11.440254741475178
0.7317317317317318	76.5909737330507	11.442665791119259
0.7325325325325325	76.93533058038476	11.44480227962162
0.7333333333333334	77.2806667931506	11.446659700355355
0.7341341341341341	77.62690929369128	11.448233727754088
0.734934934934935	77.97397761210254	11.449520220006768
0.7357357357357357	78.32178421595582	11.450515221555525
0.7365365365365366	78.67023486020405	11.451214965394039
0.7373373373373373	79.01922895515094	11.451615875164242
0.7381381381381382	79.36865995024104	11.451714567049272
0.7389389389389389	79.71841573131427	11.45150785146073
0.7397397397397398	80.06837902886672	11.450992734518652
0.7405405405405405	80.41842783477149	11.45016641932265
0.7413413413413414	80.76843582483559	11.449026307013128
0.7421421421421421	81.11827278451067	11.447569997621349
0.742942942942943	81.46780503503675	11.44579529070769
0.7437437437437437	81.81689585726537	11.443700185787403
0.7445445445445447	82.16540591041296	11.44128288254355
0.7453453453453454	82.51319364300119	11.438541780826922
0.7461461461461463	82.86011569328485	11.435475480443051
0.746946946946947	83.20602727651607	11.432082780726493
0.7477477477477479	83.55078255648239	11.428362679903026
0.7485485485485486	83.89423499884374	11.42431437424046
0.7493493493493495	84.2362377039318	11.419937256988879
0.7501501501501502	84.57664371680335	11.415230917111716
0.7509509509509509	84.9153063125156	11.410195137808904
0.7517517517517518	85.25207925477245	11.404829894833767
0.7525525525525525	85.58681702629711	11.399135354605537
0.7533533533533534	85.91937502951002	11.393111872119494
0.7541541541541541	86.24960975633033	11.386759988657111
0.754954954954955	86.57737892618198	11.380080429298632
0.7557557557557557	86.90254159154514	11.373074100240808
0.7565565565565566	87.2249582106849	11.365742085922799
0.7573573573573573	87.54449068747819	11.358085645963362
0.7581581581581582	87.86100237855622	11.35010621191258
0.7589589589589589	88.1743580682879	11.341805383821914
0.7597597597597598	88.48442391243434	11.333184926636083
0.7605605605605605	88.79106735161062	11.32424676641106
0.7613613613613615	89.09415699599798	11.314992986361998
0.7621621621621621	89.39356248304135	11.305425822745763
0.7629629629629631	89.68915431016369	11.295547660582457
0.7637637637637638	89.98080364480272	11.285361029220683
0.7645645645645647	90.26838211434229	11.274868597751501
0.7653653653653654	90.5517615787559	11.264073170276239
0.7661661661661663	90.83081388901385	11.252977681033208
0.766966966966967	91.10541063450748	11.241585189389088
0.7677677677677679	91.37542288292903	11.229898874700242
0.7685685685685686	91.64072091620591	11.217922031049905
0.7693693693693695	91.90117396621234	11.205658061867162
0.7701701701701702	92.15664995408194	11.193110474433613
0.7709709709709711	92.40701523701641	11.180282874284075
0.7717717717717718	92.65213436651283	11.167178959507499
0.7725725725725725	92.89186986194116	11.1538025149546
0.7733733733733734	93.12608200336406	11.140157406358846
0.7741741741741741	93.3546286474241	11.126247574377231
0.774974974974975	93.57736507002411	11.112077028557863
0.7757757757757757	93.79414383937937	11.097649841241122
0.7765765765765766	94.00481472285374	11.082970141401269
0.7773773773773773	94.2092246307823	11.068042108435762
0.7781781781781782	94.40721760024279	11.05286996590914
0.7789789789789789	94.59863482146321	11.03745797525885
0.7797797797797799	94.78331470926041	11.02181042947012
0.7805805805805806	94.96109302156512	11.00593164672738
0.7813813813813815	95.13180302673962	10.989825964049231
0.7821821821821822	95.29527572101398	10.973497730914684
0.7829829829829831	95.45134009697226	10.956951302887779
0.7837837837837838	95.59982346359483	10.940191035248262
0.7845845845845847	95.74055181794314	10.923221276635475
0.7853853853853854	95.87335026812288	10.906046362713118
0.7861861861861863	95.99804350671785	10.888670609862121
0.786986986986987	96.11445633342689	10.87109830890921
0.7877877877877879	96.22241422518834	10.853333718898334
0.7885885885885886	96.32174395162045	10.835381060912555
0.7893893893893895	96.41227423316387	10.817244511953406
0.7901901901901902	96.4938364388756	10.798928198885351
0.7909909909909911	96.56626532040775	10.780436192452138
0.7917917917917918	96.62939977829897	10.761772501372533
0.7925925925925927	96.68308365632699	10.742941066522247
0.7933933933933934	96.72716655931097	10.723945755209291
0.7941941941941941	96.76150468943075	10.704790355549289
0.794994994994995	96.7859616958228	10.685478570947936
0.7957957957957957	96.80040953195515	10.666014014697021
0.7965965965965967	96.80472931505311	10.646400204690664
0.7973973973973973	96.79881218165607	10.626640558268296
0.7981981981981983	96.78256013323752	10.606738387190491
0.798998998998999	96.75588686571457	10.586696892754144
0.7997997997997999	96.71871857660567	10.566519161052675
0.8006006006006006	96.67099474357931	10.546208158387516
0.8014014014014015	96.61266886816034	10.525766726836249
0.8022022022022022	96.5437091784352	10.50519757998326
0.8030030030030031	96.46409928470918	10.484503298818085
0.8038038038038038	96.37383878224176	10.463686327806794
0.8046046046046047	96.27294379538137	10.442748971141329
0.8054054054054054	96.16144745768429	10.421693389171741
0.8062062062062063	96.03940032288921	10.400521595025843
0.807007007007007	95.90687070195705	10.379235451420815
0.8078078078078079	95.76394492175731	10.35783666767088
0.8086086086086086	95.61072750139745	10.336326796895175
0.8094094094094095	95.44734124262767	10.314707233429504
0.8102102102102102	95.27392723123931	10.29297921044555
0.8110110110110111	95.09064474687017	10.271143797780976
0.8118118118118118	94.89767107916326	10.24920189998336
0.8126126126126128	94.69520124877546	10.227154254570944
0.8134134134134134	94.48344763229711	10.205001430512816
0.8142142142142144	94.26263949072995	10.182743826930762
0.815015015015015	94.0330224017597	10.160381672025178
0.8158158158158157	93.79485759665855	10.137915022226554
0.8166166166166167	93.54842120325459	10.115343761574541
0.8174174174174174	93.29400339700321	10.092667601325719
0.8182182182182183	93.03190746278928	10.069886079791107
0.819019019019019	92.76244877067052	10.046998562404609
0.8198198198198199	92.48595366934588	10.024004242022523
0.8206206206206206	92.20275830168492	10.000902139454839
0.8214214214214215	91.91320734717996	9.97769110422804
0.8222222222222222	91.61765269670072	9.954369815579463
0.8230230230230231	91.31645206539969	9.930936783682508
0.8238238238238238	91.00996755007355	9.907390351102176
0.8246246246246247	90.69856413769367	9.883728694479682
0.8254254254254254	90.38260817220088	9.859949826445034
0.8262262262262263	90.06246578699476	9.836051597755972
0.827027027027027	89.73850131084826	9.81203169966144
0.8278278278278279	89.4110756552281	9.787887666487498
0.8286286286286286	89.08054469121244	9.763616878443424
0.8294294294294295	88.74725762435935	9.739216564645238
0.8302302302302302	88.41155537598962	9.714683806354062
0.8310310310310312	88.07376897942102	9.69001554042579
0.8318318318318318	87.73421799970039	9.665208562969188
0.8326326326326328	87.39320898535014	9.640259533208319
0.8334334334334335	87.05103396056764	9.615164977545923
0.8342342342342344	86.70796896617827	9.589921293823128
0.8350350350350351	86.36427265747382	9.564524755771592
0.835835835835836	86.02018496683071	9.538971517653179
0.8366366366366367	85.67592583874354	9.513257619082566
0.8374374374374374	85.3316940445818	9.487378990027555
0.8382382382382383	84.98766608402543	9.461331455981977
0.839039039039039	84.64399517973278	9.43511074330567
0.8398398398398399	84.30081037135315	9.408712484725728
0.8406406406406406	83.95821571452628	9.382132224993306
0.8414414414414415	83.61628958999658	9.355365426689797
0.8422422422422422	83.27508412743376	9.328407476176007
0.8430430430430431	82.93462474798186	9.301253689678012
0.8438438438438438	82.5949098289655	9.273899319503004
0.8446446446446447	82.25591049357006	9.246339560378138
0.8454454454454454	81.91757052767635	9.218569555905702
0.8462462462462463	81.57980642538561	9.190584405127069
0.847047047047047	81.24250756411045	9.162379169188567
0.847847847847848	80.90553650943889	9.133948878101336
0.8486486486486486	80.56872944931463	9.105288537588109
0.8494494494494496	80.23189675639777	9.076393136008788
0.8502502502502503	79.89482367680866	9.04725765135721
0.8510510510510512	79.5572711427955	9.017877058321147
0.8518518518518519	79.21897670621826	8.988246335397474
0.8526526526526528	78.87965558910406	8.958360472054338
0.8534534534534535	78.53900184691777	8.928214475932343
0.8542542542542544	78.19668963959009	8.897803380076088
0.8550550550550551	77.852374604782	8.867122250188112
0.855855855855856	77.50569532731734	8.836166191896583
0.8566566566566567	77.15627489820916	8.804930358028438
0.8574574574574576	76.80372255622483	8.773409955879393
0.8582582582582583	76.44763540450161	8.74160025447242
0.859059059059059	76.08760019431949	8.709496591796084
0.8598598598598599	75.72319516778498	8.677094382014307
0.8606606606606606	75.35399195086401	8.64438912263901
0.8614614614614615	74.97955748793534	8.61137640165703
0.8622622622622622	74.59945600881896	8.578051904603118
0.8630630630630631	74.21325101905933	8.544411421570203
0.8638638638638638	73.82050730412688	8.510450854148877
0.8646646646646647	73.42079293813048	8.476166222287528
0.8654654654654654	73.01368128761521	8.441553671065039
0.8662662662662663	72.5987530010521	8.406609477367626
0.867067067067067	72.17559797471743	8.371330056462044
0.867867867867868	71.74381728578328	8.335711968456785
0.8686686686686687	71.3030250836417	8.299751924643681
0.8694694694694696	70.85285043070549	8.263446793711976
0.8702702702702703	70.39293908422154	8.226793607827233
0.8710710710710712	69.92295521095205	8.189789568567544
0.8718718718718719	69.4425830269623	8.152432052709887
0.8726726726726728	68.95152835515037	8.114718617858937
0.8734734734734735	68.44952009362733	8.07664700791196
0.8742742742742744	67.93631158852163	8.038215158352282
0.8750750750750751	67.41168190532628	7.999421201365119
0.875875875875876	66.8754369934368	7.960263470768996
0.8766766766766767	66.32741073912308	7.9207405067566725
0.8774774774774776	65.76746590276205	7.880851060439331
0.8782782782782783	65.19549493679374	7.840594098188378
0.8790790790790792	64.6114206814763	7.799968805768956
0.8798798798798799	64.01519693617993	7.758974592260189
0.8806806806806806	63.40680890459516	7.717611093756554
0.8814814814814815	62.78627351289062	7.675878176845877
0.8822822822822822	62.15363960050854	7.633775941859146
0.8830830830830831	61.50898798392862	7.591304725887729
0.8838838838838838	60.852431394369795	7.548465105564136
0.8846846846846848	60.18411429102249	7.505257899602173
0.8854854854854854	59.50421255201258	7.461684171093328
0.8862862862862864	58.81293304587495	7.417745229555799
0.8870870870870871	58.1105130868911	7.373442632733537
0.887887887887888	57.39721977815868	7.328778188142388
0.8886886886886887	56.67334924678523	7.283753954361207
0.8894894894894896	55.9392257760499	7.238372242065709
0.8902902902902903	55.19520083982236	7.19263561480355
0.8910910910910912	54.4416520449201	7.14654688950896
0.8918918918918919	53.67898198744423	7.1001091367561875
0.8926926926926928	52.90761702944216	7.0533256807505555
0.8934934934934935	52.12800600252957	7.00620009905703
0.8942942942942944	51.3406188453214	6.958736222065976
0.8950950950950951	50.545945181714735	6.910938132196425
0.895895895895896	49.74449284720108	6.862810162837059
0.8966966966966967	48.93678637049013	6.814356897026299
0.8974974974974976	48.12336541776508	6.7655831658719805
0.8982982982982983	47.304783206920185	6.716494046712753
0.8990990990990992	46.48160489907395	6.667094861022341
0.8998998998998999	45.65440597460177	6.617391172059504
0.9007007007007009	44.823770600799286	6.567388782265439
0.9015015015015015	43.9902899981517	6.517093730411841
0.9023023023023022	43.15456081198891	6.466512288502475
0.9031031031031032	42.31718349609785	6.415650958431681
0.9039039039039038	41.47876071460309	6.3645164684034174
0.9047047047047048	40.63989576815734	6.313115769114881
0.9055055055055055	39.801191050182865	6.2614560297089135
0.9063063063063064	38.963246538566175	6.209544633499655
0.9071071071071071	38.12665832788596	6.157389173476489
0.907907907907908	37.292017206870455	6.104997447591075
0.9087087087087087	36.45990728542147	6.052377453833083
0.9095095095095096	35.6309046751489	5.999537385099979
0.9103103103103103	34.805576226973606	5.946485623867182
0.9111111111111112	33.98447832894534	5.893230736664079
0.9119119119119119	33.16815576704325	5.83978146836283
0.9127127127127128	32.357140651303666	5.786146736286136
0.9135135135135135	31.551951409246833	5.7323356241411245
0.9143143143143144	30.753091848166108	5.678357375785811
0.9151151151151151	29.961050287473576	5.624221388836095
0.915915915915916	29.176298761917906	5.569937208119889
0.9167167167167167	28.399292296137553	5.515514518986599
0.9175175175175176	27.630468250657053	5.460963140479104
0.9183183183183183	26.870245739119664	5.406293018376801
0.9191191191191193	26.11902511622284	5.351514218117008
0.91991991991992	25.377187535539264	5.296636917603471
0.9207207207207209	24.645094576126077	5.241671399909942
0.9215215215215216	23.923087936576096	5.186628045887449
0.9223223223223225	23.211489194920702	5.131517326683368
0.9231231231231232	22.510599632596705	5.076349796181509
0.9239239239239239	21.82070012048027	5.021136083371143
0.9247247247247248	21.142051064837354	4.9658868846542665
0.9255255255255255	20.47489241088014	4.910612956099548
0.9263263263263264	19.81944370149187	4.855325105651853
0.9271271271271271	19.175904188583203	4.800034185306262
0.927927927927928	18.54445299444307	4.744751083255059
0.9287287287287287	17.92524932038792	4.689486716017197
0.9295295295295296	17.318432699956716	4.634252020558219
0.9303303303303303	16.724123293872147	4.579057946410205
0.9311311311311312	16.14242222396142	4.523915447799828
0.9319319319319319	15.573411943243013	4.468835475793942
0.9327327327327328	15.017156639385188	4.413828970470546
0.9335335335335335	14.473702668777207	4.358906853124364
0.9343343343343344	13.943079018487184	4.3040800185151475
0.9351351351351351	13.425297793434954	4.2493593271672525
0.935935935935936	12.92035472615755	4.194755597728531
0.9367367367367367	12.428229706625444	4.140279599397136
0.9375375375375377	11.948887329626881	4.085942044423682
0.9383383383383384	11.48227745733308	4.031753580697191
0.9391391391391393	11.028335794730966	3.9777247844220045
0.93993993993994	10.586984475708302	3.9238661528938907
0.9407407407407409	10.158132657664849	3.8701880973819534
0.9415415415415416	9.741677122623376	3.816700936124226
0.9423423423423425	9.337502882904356	3.76341488744355
0.9431431431431432	8.945483789536553	3.710340062990786
0.9439439439439441	8.565483141663679	3.6574864611216684
0.9447447447447448	8.197354295311936	3.6048639604141814
0.9455455455455455	7.840941269976066	3.5524823133320402
0.9463463463463464	7.4960793515791275	3.500351140040573
0.9471471471471471	7.162595690451289	3.448479922380761
0.947947947947948	6.840309893065593	3.3968779980064716
0.9487487487487487	6.529034606357605	3.3455545546905823
0.9495495495495496	6.228576093536291	3.2945186248044345
0.9503503503503503	5.93873480038344	3.2437790799758797
0.9511511511511512	5.659305911109009	3.1933446259296607
0.9519519519519519	5.3900798929143265	3.1432237975148363
0.9527527527527528	5.130843028480912	3.093424953922789
0.9535535535535535	4.88137793567674	3.0439562740995894
0.9543543543543545	4.6414640738356665	2.9948257523557302
0.9551551551551551	4.4108782360313885	2.9460411941768085
0.9559559559559561	4.189395026824314	2.8976102122372
0.9567567567567568	3.976787325022542	2.849540222619844
0.9575575575575577	3.7728267310468837	2.8018384412437283
0.9583583583583584	3.5772839985486855	2.754511880501545
0.9591591591591593	3.389929449973947	2.707567346108539
0.95995995995996	3.2105333758187373	2.6610114341643185
0.9607607607607609	3.0388664173644813	2.614850528428386
0.9615615615615616	2.8746999327276677	2.56909079781032
0.9623623623623625	2.7178063460976203	2.5237381940748094
0.9631631631631632	2.5679594800803227	2.4787984497621673
0.9639639639639641	2.4249348711015504	2.4342770763236956
0.9647647647647648	2.288510067862609	2.390179362472039
0.9655655655655657	2.158464912876796	2.346510372745467
0.9663663663663664	2.0345818071509094	2.3032749462856468
0.9671671671671671	1.9166459581079562	2.260477695827276
0.967967967967968	1.8044456108824163	2.2181230068984736
0.9687687687687687	1.6977722631490988	2.176215037230316
0.9695695695695696	1.5964208636771802	2.134757716373261
0.9703703703703703	1.500189994832347	2.093754745518708
0.9711711711711712	1.408882039275377	2.053209597523094
0.9719719719719719	1.3223033311357761	2.0131255171320146
0.9727727727727729	1.2402642919628246	1.9735055214014414
0.9735735735735735	1.162579551782915	1.934352400313151
0.9743743743743745	1.089068055615056	1.8956687175810103
0.9751751751751752	1.0195531558196365	1.8574568116447647
0.9759759759759761	0.9538626906757014	1.8197187968475192
0.9767767767767768	0.8918290496034308	1.7824565647934787
0.9775775775775777	0.8332892254654078	1.745671785881468
0.9783783783783784	0.7780848543983715	1.7093659110105248
0.9791791791791793	0.7260622436420023	1.6735401734529773
0.97997997997998	0.6770723878456739	1.638195590890725
0.9807807807807809	0.6309709743455701	1.6033329676099644
0.9815815815815816	0.5876183779163595	1.5689528968498088
0.9823823823823825	0.5468796455091043	1.5350557632998263
0.9831831831831832	0.5086244714956234	1.5016417457416318
0.9839839839839841	0.4727271639438664	1.4687108198293088
0.9847847847847848	0.4390666024532393	1.4362627610037948
0.9855855855855857	0.40752618808038626	1.4042971475356263
0.9863863863863864	0.37799378588644933	1.3728133636910125
0.9871871871871873	0.35036166063482654	1.3418106030156949
0.987987987987988	0.3245264061659321	1.3112878717312375
0.9887887887887887	0.3003888689699696	1.2812439922381125
0.9895895895895896	0.27785406647271216	1.2516776067201887
0.9903903903903903	0.25683110054123837	1.2225871808450484
0.9911911911911913	0.23723306670700584	1.193971007554354
0.991991991991992	0.21897695959302477	1.1658272109388876
0.9927927927927929	0.2019835750196144	1.1381537501924994
0.9935935935935936	0.1861774092500547	1.110948423639441
0.9943943943943945	0.17148655582269515	1.0842088728293213
0.9951951951951952	0.15784260040100878	1.057932586694383
0.9959959959959961	0.14518051405619276	1.0321169057631863
0.9967967967967968	0.1334385453801336	1.0067590264254977
0.9975975975975977	0.12255811180826678	0.9818560052426033
0.9983983983983984	0.11248369051354597	0.9574047632979205
0.9991991991991993	0.10316270921359298	0.9334020905821969
1.0	0.09454543721378697	0.9098446504082254
