# Supplementary material for: End-to-end multimodal structure elucidation from raw spectra combining contrastive learning and evolutionary algorithms
Source: Nat Commun. 2026 Jun 5;17:5013. doi: 10.1038/s41467-026-73846-y (PMC13241512; doi:10.1038/s41467-026-73846-y)
Supplement: Supplementary file 4 — Source Data [file 41467_2026_73846_MOESM4_ESM.zip › source_data/supp_fig3/supplementary_fig3.csv]

Modality	K	recall@K
IR	1	0.9551349818219322
IR	5	0.9848902869814093
IR	10	0.9941984890286981
IR	20	0.9978598870639197
HNMR	1	0.8462470670138978
HNMR	5	0.9138540081994688
HNMR	10	0.953178145063559
HNMR	20	0.974717814506355
CNMR	1	0.9725652992290437
CNMR	5	0.9895057112652451
CNMR	10	0.995668205141428
CNMR	20	0.9986592063532991
HSQC	1	0.9751437485496223
HSQC	5	0.9924193589974989
HSQC	10	0.9972926282133925
HSQC	20	0.9993811721630611
