# Supplementary material for: End-to-end multimodal structure elucidation from raw spectra combining contrastive learning and evolutionary algorithms
Source: Nat Commun. 2026 Jun 5;17:5013. doi: 10.1038/s41467-026-73846-y (PMC13241512; doi:10.1038/s41467-026-73846-y)
Supplement: Supplementary file 4 — Source Data [file 41467_2026_73846_MOESM4_ESM.zip › source_data/supp_table12 2/supplementary_table12.csv]

Generation	Mean score	Mean score std	Max score	Max score std
1	0.027	0.098	0.777	0.122
2	0.027	0.092	0.813	0.112
3	0.030	0.089	0.833	0.102
4	0.034	0.088	0.846	0.093
5	0.039	0.088	0.854	0.086
6	0.043	0.088	0.861	0.081
7	0.065	0.093	0.865	0.077
8	0.098	0.097	0.868	0.075
9	0.125	0.099	0.871	0.071
10	0.149	0.101	0.874	0.068
11	0.172	0.103	0.876	0.065
12	0.194	0.105	0.878	0.064
13	0.215	0.107	0.879	0.062
14	0.234	0.109	0.880	0.061
15	0.253	0.111	0.881	0.060
