# Supplementary material for: End-to-end multimodal structure elucidation from raw spectra combining contrastive learning and evolutionary algorithms
Source: Nat Commun. 2026 Jun 5;17:5013. doi: 10.1038/s41467-026-73846-y (PMC13241512; doi:10.1038/s41467-026-73846-y)
Supplement: Supplementary file 4 — Source Data [file 41467_2026_73846_MOESM4_ESM.zip › source_data/fig5/fig5_toprow2.csv]

top_k	fraction_correct
1	0.20588235294117646
2	0.2647058823529412
3	0.29411764705882354
4	0.3235294117647059
5	0.38235294117647056
6	0.4411764705882353
7	0.5
8	0.5294117647058824
9	0.5588235294117647
10	0.5588235294117647
11	0.6176470588235294
12	0.6176470588235294
13	0.6470588235294118
14	0.6764705882352942
15	0.7058823529411765
16	0.7058823529411765
17	0.7058823529411765
18	0.7058823529411765
19	0.7058823529411765
20	0.7058823529411765
