# Supplementary material for: End-to-end multimodal structure elucidation from raw spectra combining contrastive learning and evolutionary algorithms
Source: Nat Commun. 2026 Jun 5;17:5013. doi: 10.1038/s41467-026-73846-y (PMC13241512; doi:10.1038/s41467-026-73846-y)
Supplement: Supplementary file 4 — Source Data [file 41467_2026_73846_MOESM4_ESM.zip › source_data/fig5/fig5_toprow3.csv]

top_k	fraction_correct
1	0.4117647058823529
2	0.4411764705882353
3	0.47058823529411764
4	0.5
5	0.5588235294117647
6	0.5882352941176471
7	0.5882352941176471
8	0.6176470588235294
9	0.6176470588235294
10	0.6470588235294118
11	0.6470588235294118
12	0.6470588235294118
13	0.6764705882352942
14	0.6764705882352942
15	0.6764705882352942
16	0.6764705882352942
17	0.6764705882352942
18	0.6764705882352942
19	0.6764705882352942
20	0.6764705882352942
