# Supplementary material for: End-to-end multimodal structure elucidation from raw spectra combining contrastive learning and evolutionary algorithms
Source: Nat Commun. 2026 Jun 5;17:5013. doi: 10.1038/s41467-026-73846-y (PMC13241512; doi:10.1038/s41467-026-73846-y)
Supplement: Supplementary file 4 — Source Data [file 41467_2026_73846_MOESM4_ESM.zip › source_data/fig5/fig5_toprow1.csv]

top_k	fraction_correct
1	0.08823529411764706
2	0.11764705882352941
3	0.17647058823529413
4	0.20588235294117646
5	0.23529411764705882
6	0.23529411764705882
7	0.23529411764705882
8	0.2647058823529412
9	0.2647058823529412
10	0.2647058823529412
11	0.2647058823529412
12	0.2647058823529412
13	0.2647058823529412
14	0.2647058823529412
15	0.2647058823529412
16	0.2647058823529412
17	0.29411764705882354
18	0.35294117647058826
19	0.35294117647058826
20	0.35294117647058826
