# Supplementary material for: End-to-end multimodal structure elucidation from raw spectra combining contrastive learning and evolutionary algorithms
Source: Nat Commun. 2026 Jun 5;17:5013. doi: 10.1038/s41467-026-73846-y (PMC13241512; doi:10.1038/s41467-026-73846-y)
Supplement: Supplementary file 4 — Source Data [file 41467_2026_73846_MOESM4_ESM.zip › source_data/fig5/fig5_toprow4.csv]

top_k	fraction_correct
1	0.7647058823529411
2	0.8823529411764706
3	0.9117647058823529
4	0.9117647058823529
5	0.9117647058823529
6	0.9117647058823529
7	0.9117647058823529
8	0.9117647058823529
9	0.9411764705882353
10	0.9411764705882353
11	0.9411764705882353
12	0.9411764705882353
13	0.9411764705882353
14	0.9411764705882353
15	0.9411764705882353
16	0.9411764705882353
17	0.9411764705882353
18	0.9411764705882353
19	0.9411764705882353
20	0.9411764705882353
