# Supplementary material for: End-to-end multimodal structure elucidation from raw spectra combining contrastive learning and evolutionary algorithms
Source: Nat Commun. 2026 Jun 5;17:5013. doi: 10.1038/s41467-026-73846-y (PMC13241512; doi:10.1038/s41467-026-73846-y)
Supplement: Supplementary file 4 — Source Data [file 41467_2026_73846_MOESM4_ESM.zip › source_data/fig5/fig5_bottomrow3.csv]

top_k	fraction_correct
1	0.5588235294117647
2	0.7647058823529411
3	0.7941176470588235
4	0.8529411764705882
5	0.9117647058823529
6	0.9411764705882353
7	0.9705882352941176
8	0.9705882352941176
9	0.9705882352941176
10	0.9705882352941176
11	0.9705882352941176
12	0.9705882352941176
13	0.9705882352941176
14	0.9705882352941176
15	0.9705882352941176
16	0.9705882352941176
17	0.9705882352941176
18	0.9705882352941176
19	1.0
20	1.0
