# Supplementary material for: End-to-end multimodal structure elucidation from raw spectra combining contrastive learning and evolutionary algorithms
Source: Nat Commun. 2026 Jun 5;17:5013. doi: 10.1038/s41467-026-73846-y (PMC13241512; doi:10.1038/s41467-026-73846-y)
Supplement: Supplementary file 4 — Source Data [file 41467_2026_73846_MOESM4_ESM.zip › source_data/fig5/fig5_bottomrow1.csv]

top_k	fraction_correct
1	0.0
2	0.0
3	0.0
4	0.0
5	0.0
6	0.029411764705882353
7	0.029411764705882353
8	0.029411764705882353
9	0.029411764705882353
10	0.029411764705882353
11	0.029411764705882353
12	0.029411764705882353
13	0.029411764705882353
14	0.029411764705882353
15	0.029411764705882353
16	0.029411764705882353
17	0.029411764705882353
18	0.029411764705882353
19	0.029411764705882353
20	0.029411764705882353
