# Supplementary material for: End-to-end multimodal structure elucidation from raw spectra combining contrastive learning and evolutionary algorithms
Source: Nat Commun. 2026 Jun 5;17:5013. doi: 10.1038/s41467-026-73846-y (PMC13241512; doi:10.1038/s41467-026-73846-y)
Supplement: Supplementary file 4 — Source Data [file 41467_2026_73846_MOESM4_ESM.zip › source_data/fig3/fig3b.csv]

spectra	k	fraction_elucidated@k
IR	1	0.3140
IR+13C	1	0.6960
IR+13C+1H	1	0.7360
IR+13C+1H+HSQC (1 run)	1	0.7730
IR+13C+1H+HSQC (3 runs)	1	0.7730
IR	5	0.5150
IR+13C	5	0.7950
IR+13C+1H	5	0.8020
IR+13C+1H+HSQC (1 run)	5	0.8250
IR+13C+1H+HSQC (3 runs)	5	0.8740
