# Supplementary material for: End-to-end multimodal structure elucidation from raw spectra combining contrastive learning and evolutionary algorithms
Source: Nat Commun. 2026 Jun 5;17:5013. doi: 10.1038/s41467-026-73846-y (PMC13241512; doi:10.1038/s41467-026-73846-y)
Supplement: Supplementary file 4 — Source Data [file 41467_2026_73846_MOESM4_ESM.zip › source_data/fig3/fig3c.csv]

MeanCorrect	Reward
0.688	0.619538
0.776	0.746325
0.768	0.786124
0.792	0.817936
0.808	0.843013
0.864	0.869470
0.880	0.897654
0.944	0.941404
