# Supplementary material for: End-to-end multimodal structure elucidation from raw spectra combining contrastive learning and evolutionary algorithms
Source: Nat Commun. 2026 Jun 5;17:5013. doi: 10.1038/s41467-026-73846-y (PMC13241512; doi:10.1038/s41467-026-73846-y)
Supplement: Supplementary file 4 — Source Data [file 41467_2026_73846_MOESM4_ESM.zip › source_data/supplementary_figure_15/chemotion.csv]

	0
0	343.817
1	258.1549999999999
2	175.23499999999999
3	116.16299999999995
4	380.44400000000013
5	408.4980000000002
6	380.44400000000013
7	106.12399999999998
8	240.21399999999997
9	233.274
10	229.19500000000002
11	242.278
12	308.3370000000001
13	298.34200000000004
14	287.36600000000004
15	323.4390000000001
16	152.58399999999995
17	177.203
18	351.4930000000001
19	238.305
20	154.256
21	353.41800000000006
22	187.029
23	353.46500000000015
24	142.114
25	197.58100000000002
26	196.253
27	379.5470000000001
28	210.586
29	236.22299999999996
30	412.53600000000023
31	153.57199999999997
32	236.22299999999996
33	343.308
34	402.5410000000001
35	279.265
36	228.68200000000002
37	153.57199999999997
38	136.14999999999998
39	153.57199999999997
40	182.61
41	187.029
42	126.97000000000001
43	170.574
44	170.574
45	237.72999999999993
46	409.4380000000001
47	305.76099999999997
48	166.61100000000002
49	171.22100000000003
50	169.611
51	133.194
52	148.16099999999994
53	183.254
54	165.23599999999996
55	367.4140000000001
56	327.309
57	360.4600000000001
58	210.27599999999998
59	435.427
60	389.4150000000001
61	309.36800000000005
62	252.70100000000002
63	308.403
64	224.21499999999997
65	412.55500000000006
66	172.611
67	164.20399999999998
68	209.201
69	194.18599999999998
70	172.17999999999995
71	134.178
72	233.676
73	134.17799999999997
74	178.13999999999996
75	96.08499999999998
76	180.20299999999997
77	215.252
78	204.298
79	376.29800000000006
80	356.31100000000004
81	413.28100000000006
82	138.12199999999999
83	175.014
84	154.596
85	452.5070000000001
86	102.13299999999998
87	108.14399999999998
88	137.18199999999996
89	162.188
90	160.21599999999995
91	146.189
92	131.17799999999997
93	122.16699999999996
94	152.19299999999998
95	108.56800000000001
96	72.10699999999999
97	118.176
98	174.284
99	244.62099999999998
100	98.189
101	194.614
102	303.449
103	254.35100000000003
104	138.23499999999999
105	105.09299999999999
106	146.142
107	167.208
108	308.333
109	340.331
110	156.61600000000004
111	170.13899999999998
112	193.20200000000003
113	335.44700000000006
114	243.18799999999996
115	311.288
116	166.224
117	191.18599999999998
118	268.37799999999993
119	284.37699999999995
120	161.15999999999994
121	150.13299999999998
122	288.79600000000005
123	272.341
124	299.34800000000007
125	206.197
126	312.387
127	304.41100000000006
128	304.41100000000006
129	198.221
130	244.312
131	260.38
132	410.57900000000024
133	344.4290000000001
134	268.334
135	198.243
136	212.27
137	226.29700000000003
138	240.324
139	266.36199999999997
140	274.34099999999995
141	266.23999999999995
142	284.333
143	268.33399999999995
144	322.47
145	92.14099999999999
146	186.13599999999997
147	330.47700000000003
148	340.4720000000001
149	236.29600000000002
150	251.285
151	160.17599999999996
152	394.4740000000001
153	430.50400000000013
154	428.48800000000017
155	442.5150000000002
156	458.5140000000002
157	446.4780000000002
158	496.4850000000002
159	236.22299999999998
160	342.41300000000007
161	268.37799999999993
162	268.378
163	442.5150000000002
164	454.5260000000002
165	442.51500000000016
166	428.4880000000001
167	458.5140000000002
168	453.4980000000002
169	397.54400000000015
170	471.55700000000024
171	434.51700000000017
172	380.44400000000013
173	408.4980000000002
174	245.32199999999992
175	256.34799999999996
176	256.34799999999996
177	171.19599999999997
178	177.20299999999997
179	184.16599999999997
180	191.18599999999998
181	204.58399999999997
182	234.17299999999994
183	115.13199999999999
184	390.4900000000001
185	340.43000000000006
186	280.349
187	248.32199999999992
188	305.377
189	274.404
190	276.42
191	304.4300000000001
192	290.4030000000001
193	443.59300000000013
194	137.182
195	216.23299999999998
196	208.217
197	150.293
198	439.60500000000013
199	167.164
200	211.26400000000004
201	133.15
202	107.11199999999998
203	133.14999999999998
204	133.15
205	384.50100000000003
206	460.5300000000003
207	260.336
208	150.268
209	222.24699999999999
210	197.28100000000003
211	406.5070000000001
212	323.3670000000001
213	108.14399999999999
214	255.3619999999999
215	301.43100000000004
216	334.37100000000004
217	511.6630000000003
218	184.242
219	217.22799999999995
220	187.24599999999995
221	318.4240000000001
222	285.39500000000004
223	250.257
224	458.50500000000017
225	369.8950000000001
226	235.37699999999998
227	132.16599999999997
228	353.4400000000001
229	194.18599999999998
230	145.16099999999997
231	123.15499999999999
232	163.09799999999998
233	120.11099999999998
234	120.11099999999998
235	138.17
236	272.36599999999993
237	194.27400000000003
238	290.3160000000001
239	288.34400000000005
240	274.317
241	276.333
242	290.36
243	308.334
244	290.385
245	326.4180000000001
246	315.37000000000006
247	289.33200000000005
248	318.3740000000001
249	294.35100000000006
250	284.3560000000001
251	286.37200000000007
252	237.30600000000004
253	369.4430000000001
254	145.161
255	324.33200000000005
256	292.28999999999996
257	292.334
258	276.291
259	248.79999999999998
260	264.41499999999996
261	306.49600000000004
262	278.442
263	109.12799999999999
264	280.323
265	320.52299999999997
266	292.469
267	135.16599999999997
268	278.44199999999995
269	340.51300000000003
270	138.14099999999996
271	142.10399999999998
272	216.37099999999995
273	286.418
274	416.6110000000001
275	292.46899999999994
276	354.54
277	334.55
278	244.42499999999995
279	288.43399999999997
280	290.45300000000003
281	304.48
282	236.23
283	228.38199999999995
284	272.391
285	262.399
286	200.32799999999997
287	228.38199999999995
288	354.54
289	138.141
290	280.45799999999997
291	184.62199999999996
292	216.664
293	145.161
294	112.10700000000001
295	232.36999999999995
296	189.041
297	290.406
298	282.43
299	242.40899999999993
300	180.24699999999999
301	290.45300000000003
302	342.44300000000004
303	242.326
304	333.439
305	376.5080000000001
306	236.35500000000002
307	253.254
308	214.35499999999996
309	219.23699999999997
310	214.35499999999996
311	131.13399999999996
312	200.32799999999995
313	265.26800000000003
314	314.5160000000001
315	279.295
316	281.3330000000001
317	266.252
318	149.19299999999996
319	93.129
320	97.092
321	124.15799999999999
322	154.593
323	143.577
324	234.25900000000001
325	183.18800000000002
326	157.17199999999997
327	140.613
328	258.277
329	240.69299999999998
330	428.6570000000003
331	236.31399999999996
332	542.7210000000002
333	129.54600000000002
334	292.469
335	176.28399999999996
336	155.15699999999998
337	232.32599999999996
338	381.47900000000016
339	265.356
340	339.482
341	365.48000000000013
342	438.60800000000023
343	279.427
344	250.34099999999992
345	297.307
346	432.5190000000001
347	252.35699999999994
348	252.35699999999994
349	364.60900000000004
350	274.35999999999996
351	452.7180000000001
352	150.177
353	302.41400000000004
354	397.48500000000007
355	397.4850000000001
356	248.30499999999998
357	430.5440000000002
358	346.38200000000006
359	428.40800000000013
360	253.36699999999996
361	342.5670000000001
362	252.31299999999993
363	189.258
364	174.199
365	244.33399999999997
366	246.30599999999995
367	202.25299999999996
368	260.33299999999997
369	216.27999999999994
370	288.387
371	216.28
372	188.22599999999997
373	161.179
374	190.154
375	245.15600000000003
376	230.30699999999996
377	253.30099999999993
378	258.361
379	341.3700000000001
380	276.24399999999997
381	346.382
382	324.283
383	297.27599999999995
384	279.286
385	374.4360000000001
386	332.3550000000001
387	512.493
388	414.5480000000001
389	344.53900000000016
390	374.40600000000006
391	456.38500000000005
392	207.14499999999998
393	265.259
394	342.4380000000001
395	332.48400000000015
396	175.191
397	298.338
398	405.5380000000003
399	365.48000000000013
400	136.198
401	290.4309999999999
402	299.4170000000001
403	309.41200000000003
404	232.286
405	326.4830000000001
406	326.439
407	384.5220000000001
408	338.372
409	329.39900000000006
410	314.42800000000005
411	323.4390000000001
412	146.19299999999998
413	178.18699999999998
414	245.876
415	150.13299999999998
416	260.34
417	139.22300000000004
418	241.31500000000003
419	301.367
420	162.14799999999997
421	199.03999999999996
422	207.29799999999994
423	374.4360000000001
424	163.60699999999997
425	192.28299999999993
426	218.27399999999997
427	186.27599999999998
428	159.23199999999994
429	312.27799999999996
430	346.4770000000001
431	187.30799999999996
432	277.43300000000005
433	221.32499999999996
434	311.4500000000001
435	317.8410000000001
436	317.8410000000001
437	297.4230000000001
438	297.4230000000001
439	252.29499999999996
440	324.3580000000002
441	333.4560000000002
442	334.4440000000002
443	279.3610000000001
444	313.42200000000014
445	325.43300000000016
446	313.42200000000014
447	313.4220000000001
448	328.39300000000014
449	325.4330000000001
450	263.40599999999995
451	175.25299999999996
452	336.4820000000001
453	241.74299999999994
454	187.30799999999996
455	283.3960000000001
456	221.325
457	217.29
458	241.74299999999997
459	256.286
460	229.27900000000002
461	316.857
462	266.344
463	332.48400000000015
464	456.4620000000002
465	251.3509999999999
466	237.32399999999998
467	149.19299999999998
468	254.358
469	268.385
470	298.411
471	288.803
472	254.358
473	282.412
474	296.43899999999996
475	270.31300000000005
476	236.299
477	183.20999999999998
478	250.32600000000002
479	330.4560000000001
480	211.26400000000004
481	68.079
482	270.74399999999997
483	163.21999999999997
484	282.41200000000003
485	211.289
486	245.734
487	135.166
488	240.33100000000005
489	254.35800000000003
490	225.31600000000003
491	255.342
492	289.787
493	269.36899999999997
494	136.14999999999998
495	255.342
496	301.41400000000004
497	308.377
498	227.28800000000004
499	260.749
500	243.306
501	247.261
502	249.27700000000002
503	418.54
504	350.5060000000001
505	346.4950000000001
506	246.30599999999998
507	244.33399999999997
508	492.70800000000025
509	414.54900000000026
510	266.38399999999996
511	266.38399999999996
512	280.41100000000006
513	280.41100000000006
514	314.42800000000005
515	314.42800000000005
516	344.3980000000001
517	227.28800000000004
518	162.23199999999997
519	281.42400000000004
520	430.63600000000037
521	420.5530000000002
522	323.339
523	279.286
524	304.29599999999994
525	322.35499999999996
526	308.328
527	366.408
528	350.409
529	322.35499999999996
530	279.42699999999996
531	227.288
532	295.28499999999997
533	262.34899999999993
534	246.34999999999997
535	246.34999999999997
536	246.35
537	241.17600000000002
538	281.241
539	268.385
540	331.30100000000004
541	239.16000000000003
542	401.5350000000003
543	415.5620000000003
544	353.4910000000001
545	283.374
546	334.5000000000001
547	438.6080000000003
548	348.4830000000001
549	348.4830000000001
550	350.4990000000002
551	306.446
552	316.4850000000001
553	364.5730000000001
554	274.44800000000004
555	238.37699999999992
556	382.58800000000014
557	392.5360000000002
558	374.5210000000002
559	334.5000000000001
560	356.47400000000016
561	255.28100000000003
562	258.36099999999993
563	316.451
564	178.62199999999996
565	185.18999999999997
566	187.20599999999996
567	171.16299999999998
568	221.26299999999998
569	219.247
570	206.248
571	351.4530000000001
572	396.45000000000016
573	364.4850000000001
574	368.4480000000001
575	405.5380000000003
576	232.27899999999994
577	246.30599999999995
578	274.36
579	288.387
580	246.30599999999995
581	180.20999999999998
582	276.42600000000004
583	146.14899999999997
584	164.59499999999997
585	206.241
586	236.278
587	228.33199999999997
588	150.22499999999997
589	248.37399999999997
590	230.26999999999998
591	231.258
592	231.25799999999998
593	219.24699999999999
594	219.247
595	234.302
596	208.25699999999992
597	280.327
598	234.25799999999998
599	230.26999999999998
600	330.39500000000004
601	470.53200000000015
602	292.378
603	178.231
604	216.27999999999997
605	222.23999999999998
606	334.382
607	173.17499999999995
608	219.244
609	179.60999999999996
610	188.23399999999998
611	159.19199999999995
612	273.38000000000005
613	280.32
614	359.4260000000001
615	178.15099999999995
616	194.62499999999997
617	494.9760000000002
618	158.20399999999995
619	235.32999999999998
620	136.097
621	364.49300000000017
622	191.22999999999996
623	237.25799999999998
624	444.7040000000003
625	166.22
626	299.395
627	316.426
628	175.275
629	265.4
630	326.30400000000003
631	330.3360000000001
632	328.32000000000005
633	326.30400000000003
634	201.22199999999998
635	177.211
636	103.124
637	127.14599999999999
638	116.208
639	208.56599999999997
640	130.19
641	358.5220000000002
642	300.4199999999999
643	275.3479999999999
644	155.241
645	324.593
646	198.34999999999997
647	198.34999999999997
648	178.231
649	150.177
650	164.204
651	158.24099999999999
652	228.33199999999994
653	273.33199999999994
654	298.40399999999994
655	130.187
656	198.30599999999998
657	200.32199999999997
658	290.44699999999995
659	342.4790000000001
660	298.312
661	252.33699999999996
662	214.14599999999993
663	320.435
664	183.638
665	380.44400000000013
666	135.21
667	360.4600000000001
668	357.45800000000014
669	280.42
670	276.38800000000003
671	357.45800000000014
672	306.37000000000006
673	306.37000000000006
674	262.36100000000005
675	384.52800000000013
676	322.4570000000001
677	262.361
678	324.4320000000001
679	324.4320000000001
680	328.3950000000001
681	328.39500000000004
682	239.18999999999997
683	234.30700000000002
684	234.307
685	198.22500000000002
686	228.207
687	256.26099999999997
688	464.5760000000002
689	386.4620000000001
690	463.58100000000013
691	299.41700000000003
692	400.5250000000002
693	405.5410000000003
694	403.5690000000003
695	405.5410000000003
696	375.51500000000016
697	378.3800000000001
698	428.4080000000002
699	308.384
700	180.159
701	298.33799999999997
702	456.46200000000016
703	378.38000000000005
704	378.38000000000017
705	406.43400000000025
706	352.31000000000006
707	380.3640000000001
708	374.4360000000001
709	402.4900000000002
710	270.284
711	266.25199999999995
712	287.227
713	257.24499999999995
714	283.243
715	346.38200000000006
716	350.29400000000004
717	180.159
718	205.60799999999998
719	186.229
720	265.378
721	187.286
722	297.401
723	439.54000000000013
724	140.569
725	288.399
726	288.399
727	310.40500000000003
728	310.4050000000001
729	346.38500000000005
730	346.3850000000001
731	392.4540000000001
732	322.4570000000001
733	221.264
734	233.27499999999995
735	193.20999999999998
736	294.4030000000001
737	258.27299999999997
738	248.334
739	248.33399999999997
740	291.261
741	317.35200000000003
742	412.5820000000001
743	311.38900000000007
744	352.4390000000001
745	251.246
746	396.5390000000001
747	329.41
748	345.365
749	256.308
750	379.9350000000001
751	439.57800000000015
752	272.29999999999995
753	276.719
754	384.5220000000001
755	196.249
756	226.31900000000002
757	224.303
758	294.39399999999995
759	298.426
760	316.872
761	242.318
762	238.28599999999997
763	438.5670000000001
764	314.38399999999996
765	318.416
766	374.52400000000006
767	293.36299999999994
768	243.23199999999994
769	444.53200000000027
770	504.63100000000014
771	470.61400000000015
772	470.61400000000015
773	470.61400000000015
774	55.07999999999999
775	141.601
776	486.57200000000034
777	292.38300000000004
778	237.25500000000002
779	230.27000000000004
780	295.34599999999995
781	358.3500000000001
782	197.28100000000003
783	273.3790000000001
784	262.349
785	264.409
786	332.44300000000004
787	320.39200000000005
788	186.23600000000002
789	512.7600000000004
790	223.27499999999998
791	290.32199999999995
792	396.48400000000004
793	236.27100000000002
794	102.137
795	509.6510000000002
796	483.5690000000003
797	493.60800000000046
798	491.5920000000005
799	525.6090000000002
800	544.6560000000004
801	504.6310000000002
802	428.53300000000024
803	470.6140000000003
804	518.6580000000004
805	277.32300000000004
806	216.3249999999999
807	254.374
808	191.19
809	222.244
810	88.11
811	304.25800000000004
812	332.31200000000007
813	136.198
814	312.322
815	366.4140000000001
816	227.26299999999998
817	145.20499999999998
818	269.264
819	328.4640000000001
820	370.5010000000001
821	356.4740000000001
822	350.44000000000017
823	303.32500000000005
824	331.33500000000004
825	302.34100000000007
826	145.16499999999996
827	145.205
828	316.368
829	303.325
830	356.345
831	195.17399999999998
832	172.18699999999995
833	310.4000000000001
834	158.16400000000002
835	260.34000000000003
836	272.39200000000005
837	144.17699999999996
838	416.52400000000017
839	273.299
840	253.309
841	139.154
842	224.281
843	395.4440000000001
844	473.70900000000034
845	441.62300000000033
846	395.5070000000001
847	367.44800000000004
848	281.27500000000003
849	267.336
850	170.302
851	209.29199999999997
852	273.426
853	206.676
854	213.244
855	188.23
856	329.40700000000004
857	318.463
858	168.19899999999996
859	282.306
860	154.17199999999997
861	246.22199999999998
862	201.189
863	187.16199999999998
864	203.238
865	140.14199999999997
866	342.5120000000001
867	172.209
868	517.6710000000003
869	227.22700000000003
870	277.32800000000003
871	285.29900000000004
872	120.15099999999995
873	314.46599999999995
874	158.15999999999997
875	168.19199999999998
876	525.5610000000004
877	292.37800000000004
878	278.35100000000006
879	264.368
880	292.422
881	278.39500000000004
882	252.35699999999994
883	234.34199999999996
884	283.335
885	214.232
886	304.31300000000005
887	346.35000000000014
888	244.21400000000006
889	225.25500000000005
890	123.11900000000003
891	173.179
892	187.20600000000005
893	283.291
894	181.155
895	209.29700000000003
896	330.3920000000001
897	296.378
898	224.227
899	271.28000000000003
900	176.183
901	310.4050000000001
902	224.22700000000006
903	238.25400000000005
904	242.21699999999998
905	255.28100000000003
906	398.4260000000001
907	326.29100000000005
908	84.074
909	386.4590000000001
910	269.1719999999999
911	238.33399999999995
912	294.266
913	204.23199999999997
914	339.3480000000001
915	381.42900000000014
916	381.42900000000014
917	154.172
918	278.65900000000005
919	364.8370000000001
920	109.09199999999998
921	380.7950000000002
922	428.45200000000017
923	296.29
924	405.36100000000016
925	307.26
926	235.19899999999998
927	499.5610000000002
928	382.46800000000013
929	342.31500000000005
930	360.805
931	320.40000000000003
932	278.319
933	258.329
934	382.46800000000013
935	393.4380000000001
936	393.4380000000001
937	364.83700000000005
938	274.283
939	314.34400000000005
940	351.2360000000001
941	224.256
942	174.203
943	248.2819999999999
944	192.649
945	300.49199999999996
946	205.26500000000001
947	207.193
948	221.22000000000003
949	366.33700000000005
950	263.301
951	373.4160000000001
952	236.23800000000003
953	232.20300000000003
954	340.39000000000004
955	146.145
956	423.5100000000002
957	465.5910000000003
958	197.21900000000002
959	152.26199999999997
960	212.31400000000002
961	320.3920000000001
962	467.4320000000002
963	216.24800000000002
964	343.379
965	237.35099999999997
966	237.35099999999997
967	263.38899999999995
968	263.38899999999995
969	366.4170000000001
970	96.08499999999998
971	342.52
972	176.25899999999996
973	184.666
974	421.5880000000002
975	395.5500000000001
976	176.25899999999996
977	429.5670000000002
978	445.56600000000014
979	382.5110000000001
980	409.57700000000017
981	430.5550000000002
982	251.32899999999992
983	445.5660000000003
984	190.28599999999997
985	395.5500000000003
986	264.324
987	218.21200000000002
988	190.28599999999997
989	414.55200000000013
990	362.47600000000006
991	388.4340000000001
992	260.3
993	348.45400000000006
994	268.324
995	249.362
996	297.321
997	311.42799999999994
998	401.48700000000025
999	420.4680000000002
1000	421.4560000000002
1001	476.57600000000036
1002	448.52200000000016
1003	235.308
1004	233.292
1005	209.701
1006	162.23199999999997
1007	228.71899999999997
1008	342.353
1009	260.207
1010	302.33799999999997
1011	220.192
1012	309.373
1013	177.21099999999996
1014	402.50100000000015
1015	310.36
1016	265.4
1017	376.4120000000001
1018	218.256
1019	286.37500000000006
1020	346.38000000000005
1021	426.47200000000015
1022	370.45200000000006
1023	223.275
1024	120.12599999999999
1025	211.239
1026	193.24900000000002
1027	189.214
1028	276.295
1029	295.39000000000004
1030	267.376
1031	187.24599999999998
1032	293.292
1033	213.16199999999992
1034	286.4119999999999
1035	426.5640000000002
1036	208.26400000000004
1037	193.16600000000003
1038	261.28499999999997
1039	241.25400000000005
1040	191.23800000000003
1041	259.74
1042	283.291
1043	440.5470000000002
1044	428.4440000000002
1045	344.4990000000001
1046	280.32699999999994
1047	178.231
1048	292.37800000000004
1049	173.259
1050	158.20399999999998
1051	256.35299999999995
1052	223.319
1053	230.26699999999997
1054	200.28499999999997
1055	298.434
1056	256.30499999999995
1057	226.32299999999992
1058	324.472
1059	218.16799999999998
1060	232.195
1061	202.213
1062	300.3620000000001
1063	208.60399999999998
1064	217.22799999999998
1065	187.24599999999998
1066	285.39500000000004
1067	236.101
1068	162.141
1069	180.59400000000002
1070	199.04
1071	199.04
1072	171.16299999999998
1073	192.258
1074	164.139
1075	182.585
1076	362.43600000000004
1077	334.38200000000006
1078	418.54400000000015
1079	255.708
1080	172.18699999999998
1081	260.3
1082	318.507
1083	178.19399999999996
1084	318.3260000000001
1085	247.346
1086	283.379
1087	423.5090000000002
1088	141.557
1089	443.49900000000014
1090	441.31800000000004
1091	328.464
1092	411.4540000000002
1093	319.40700000000004
1094	272.391
1095	300.357
1096	194.614
1097	282.30600000000004
1098	378.3900000000001
1099	393.3100000000001
1100	265.378
1101	190.19799999999995
1102	208.26400000000004
1103	226.25400000000002
1104	189.218
1105	246.672
1106	222.243
1107	178.18699999999998
1108	316.4079999999999
1109	317.3959999999999
1110	376.46000000000004
1111	377.44800000000004
1112	290.37000000000006
1113	291.35800000000006
1114	276.3430000000001
1115	368.48400000000004
1116	317.396
1117	350.4220000000001
1118	365.25600000000014
1119	379.2830000000002
1120	295.1650000000001
1121	260.699
1122	142.589
1123	228.68200000000002
1124	226.25400000000002
1125	212.227
1126	260.699
1127	376.3760000000001
1128	279.256
1129	294.274
1130	213.24400000000006
1131	299.422
1132	199.21699999999998
1133	229.327
1134	286.42300000000006
1135	199.257
1136	220.26800000000003
1137	302.37000000000006
1138	330.39200000000005
1139	310.40500000000003
1140	376.76000000000005
1141	199.217
1142	285.39500000000004
1143	285.39500000000004
1144	425.4820000000002
1145	336.3950000000001
1146	306.343
1147	226.31600000000003
1148	225.078
1149	318.32500000000005
1150	310.74800000000005
1151	313.28200000000004
1152	331.379
1153	226.25400000000002
1154	196.559
1155	242.70900000000006
1156	194.237
1157	226.25400000000002
1158	296.67900000000003
1159	246.358
1160	244.34199999999996
1161	289.256
1162	387.307
1163	277.367
1164	367.49200000000013
1165	223.27499999999995
1166	218.25199999999998
1167	210.317
1168	236.355
1169	264.409
1170	238.371
1171	226.316
1172	254.37
1173	282.42400000000004
1174	282.42400000000004
1175	282.42400000000004
1176	282.42400000000004
1177	310.478
1178	338.5320000000001
1179	310.47800000000007
1180	254.37
1181	282.424
1182	210.317
1183	266.42499999999995
1184	361.4660000000001
1185	179.64699999999996
1186	290.319
1187	225.078
1188	220.703
1189	208.26399999999998
1190	214.27200000000002
1191	190.242
1192	276.28799999999995
1193	262.234
1194	314.669
1195	192.26200000000003
1196	240.306
1197	345.406
1198	366.4130000000001
1199	280.224
1200	324.3760000000001
1201	280.224
1202	322.36000000000007
1203	285.368
1204	462.63000000000034
1205	105.13999999999999
1206	170.215
1207	170.215
1208	260.3
1209	186.21400000000003
1210	477.43200000000013
1211	215.23
1212	204.22899999999998
1213	128.12699999999998
1214	312.32500000000005
1215	248.238
1216	265.269
1217	166.176
1218	232.239
1219	166.18
1220	130.143
1221	312.281
1222	328.32400000000007
1223	328.28000000000003
1224	196.162
1225	249.27
1226	355.3750000000001
1227	296.41799999999995
1228	265.40000000000003
1229	190.177
1230	174.178
1231	188.27099999999993
1232	354.4970000000001
1233	393.53000000000014
1234	490.8170000000002
1235	400.6920000000001
1236	303.40500000000014
1237	413.5610000000001
1238	455.47900000000016
1239	278.35100000000006
1240	424.49600000000015
1241	340.43000000000006
1242	376.45200000000017
1243	455.47900000000016
1244	224.18500000000003
1245	199.25699999999998
1246	288.35400000000004
1247	313.263
1248	283.281
1249	372.37800000000004
1250	218.20799999999997
1251	220.224
1252	246.67200000000003
1253	160.136
1254	208.167
1255	196.213
1256	146.14899999999997
1257	299.37800000000004
1258	381.5240000000002
1259	246.27300000000002
1260	214.22399999999996
1261	186.21399999999997
1262	302.293
1263	188.18599999999998
1264	280.33
1265	245.32600000000002
1266	189.15300000000002
1267	383.5790000000002
1268	368.26099999999997
1269	182.226
1270	250.12599999999995
1271	322.365
1272	221.17
1273	252.313
1274	173.219
1275	221.285
1276	300.22600000000006
1277	300.226
1278	310.35200000000003
1279	310.35200000000003
1280	266.34
1281	222.29
1282	190.154
1283	212.208
1284	154.20899999999997
1285	254.241
1286	186.25499999999997
1287	298.25
1288	264.15299999999996
1289	336.4380000000001
1290	416.324
1291	121.13899999999998
1292	163.17599999999996
1293	145.161
1294	156.188
1295	170.17499999999998
1296	276.2879999999999
1297	245.709
1298	118.17899999999995
1299	118.17899999999996
1300	150.177
1301	240.262
1302	256.32699999999994
1303	262.334
1304	276.36100000000005
1305	240.328
1306	254.35499999999996
1307	200.263
1308	214.29000000000002
1309	324.4050000000001
1310	338.4320000000001
1311	282.752
1312	276.36100000000005
1313	200.263
1314	312.394
1315	262.33400000000006
1316	220.68100000000004
1317	263.322
1318	330.33600000000007
1319	437.6520000000001
1320	325.43600000000004
1321	439.6680000000002
1322	385.48800000000006
1323	387.5040000000001
1324	507.6080000000004
1325	445.54000000000025
1326	305.355
1327	298.2940000000001
1328	315.347
1329	405.4720000000001
1330	342.35400000000004
1331	432.47900000000016
1332	322.367
1333	412.49200000000013
1334	365.354
1335	455.4790000000001
1336	412.4920000000001
1337	431.44800000000026
1338	431.44800000000026
1339	391.4480000000001
1340	156.24999999999997
1341	226.72799999999995
1342	234.36399999999995
1343	222.30899999999997
1344	210.27299999999997
1345	172.29299999999995
1346	156.24999999999994
1347	130.212
1348	145.22699999999998
1349	344.3740000000001
1350	304.35200000000003
1351	181.20999999999998
1352	234.32
1353	305.418
1354	334.422
1355	178.194
1356	181.20999999999998
1357	191.23299999999998
1358	227.694
1359	326.31600000000003
1360	205.25699999999998
1361	203.2849999999999
1362	336.3500000000001
1363	374.34800000000007
1364	197.665
1365	197.665
1366	320.86800000000005
1367	126.15799999999997
1368	361.31500000000005
1369	329.3170000000002
1370	414.59900000000016
1371	448.5740000000001
1372	186.17800000000003
1373	272.311
1374	357.8040000000001
1375	346.821
1376	406.4250000000002
1377	348.345
1378	286.283
1379	136.19799999999998
1380	224.30700000000002
1381	286.28299999999996
1382	316.309
1383	207.22900000000004
1384	222.26900000000003
1385	258.27299999999997
1386	258.27299999999997
1387	189.214
1388	270.284
1389	284.31100000000004
1390	298.338
1391	208.25399999999996
1392	353.62599999999986
1393	200.241
1394	203.24099999999996
1395	220.483
1396	258.40199999999993
1397	149.237
1398	355.5250000000001
1399	271.319
1400	210.281
1401	269.389
1402	272.329
1403	277.331
1404	333.41200000000003
1405	338.45500000000004
1406	289.4000000000001
1407	380.5630000000001
1408	221.25599999999994
1409	315.2810000000001
1410	313.3090000000001
1411	339.40200000000004
1412	429.5270000000001
1413	177.24699999999999
1414	163.21999999999997
1415	299.28200000000004
1416	208.257
1417	263.30400000000003
1418	446.5980000000002
1419	377.39500000000004
1420	346.39400000000006
1421	175.19099999999997
1422	224.25599999999997
1423	353.50900000000007
1424	353.5090000000001
1425	167.18299999999996
1426	227.27100000000002
1427	355.55700000000013
1428	198.22099999999998
1429	142.122
1430	199.209
1431	283.253
1432	253.257
1433	335.285
1434	342.46400000000017
1435	253.64500000000004
1436	260.257
1437	208.22499999999997
1438	182.187
1439	223.66299999999998
1440	276.339
1441	274.284
1442	255.27300000000002
1443	243.26199999999994
1444	352.20799999999997
1445	286.24899999999997
1446	297.31
1447	340.29699999999997
1448	237.25800000000004
1449	398.46200000000016
1450	398.46200000000016
1451	265.268
1452	419.4800000000001
1453	308.25500000000005
1454	398.4220000000002
1455	398.4220000000002
1456	441.4090000000002
1457	441.4090000000003
1458	239.27400000000006
1459	382.46300000000014
1460	378.4720000000001
1461	398.5280000000001
1462	378.4720000000001
1463	412.4890000000001
1464	412.48900000000015
1465	220.14599999999996
1466	210.28000000000003
1467	228.33899999999997
1468	121.13899999999997
1469	175.231
1470	264.306
1471	292.36000000000007
1472	278.333
1473	232.23900000000003
1474	295.38200000000006
1475	186.21399999999997
1476	188.186
1477	187.198
1478	202.213
1479	232.195
1480	300.362
1481	245.28199999999995
1482	225.675
1483	189.25799999999995
1484	191.23000000000002
1485	187.24199999999996
1486	299.39500000000004
1487	219.24
1488	305.259
1489	263.3399999999999
1490	231.25099999999995
1491	217.26799999999997
1492	259.3049999999999
1493	211.21699999999996
1494	205.257
1495	213.24
1496	292.335
1497	207.22899999999998
1498	212.252
1499	341.23900000000003
