# Supplementary material for: End-to-end multimodal structure elucidation from raw spectra combining contrastive learning and evolutionary algorithms
Source: Nat Commun. 2026 Jun 5;17:5013. doi: 10.1038/s41467-026-73846-y (PMC13241512; doi:10.1038/s41467-026-73846-y)
Supplement: Supplementary file 4 — Source Data [file 41467_2026_73846_MOESM4_ESM.zip › source_data/supplementary_figure_15/simulated.csv]

	0
0	218.21799999999993
1	171.23999999999998
2	185.26699999999997
3	304.75500000000005
4	355.5030000000001
5	246.37499999999994
6	236.22299999999998
7	447.7640000000001
8	266.2659999999999
9	189.178
10	426.12700000000007
11	385.5180000000001
12	360.5410000000002
13	398.36600000000004
14	409.4540000000001
15	326.705
16	297.23199999999997
17	143.18599999999998
18	307.39000000000004
19	497.58900000000017
20	297.358
21	354.4460000000001
22	390.38000000000005
23	206.676
24	325.4080000000001
25	219.28400000000002
26	297.39799999999997
27	224.21200000000002
28	294.272
29	270.351
30	310.32800000000003
31	291.351
32	227.28799999999995
33	382.48500000000007
34	255.115
35	350.3780000000002
36	339.35100000000006
37	415.9020000000001
38	249.12899999999996
39	527.3860000000002
40	482.5620000000002
41	307.34900000000005
42	152.237
43	237.25499999999994
44	294.345
45	168.623
46	312.41300000000007
47	336.8480000000002
48	415.49300000000034
49	163.21999999999997
50	360.3770000000002
51	389.43399999999997
52	342.37600000000003
53	156.141
54	408.9260000000001
55	322.83600000000007
56	412.53800000000007
57	403.91400000000016
58	253.257
59	287.42800000000005
60	326.7830000000002
61	253.26100000000005
62	161.204
63	290.14599999999996
64	443.4780000000001
65	362.44100000000014
66	274.118
67	257.246
68	255.233
69	316.202
70	248.30700000000002
71	155.1
72	131.17800000000003
73	206.285
74	280.375
75	459.59800000000035
76	314.856
77	494.5620000000003
78	441.4500000000002
79	244.33399999999997
80	297.35400000000004
81	266.29299999999995
82	244.31199999999995
83	366.3770000000001
84	418.49700000000024
85	213.236
86	363.7570000000002
87	211.05800000000002
88	351.44600000000025
89	234.2989999999999
90	221.31
91	379.84700000000004
92	255.292
93	208.27999999999997
94	154.64
95	445.5290000000002
96	334.238
97	287.702
98	463.5820000000003
99	344.8600000000001
100	786.095
101	506.172
102	356.5060000000001
103	381.42800000000005
104	208.595
105	363.291
106	230.31100000000004
107	274.284
108	298.31700000000006
109	216.28099999999998
110	256.2579999999999
111	360.41700000000003
112	202.22799999999998
113	226.29699999999997
114	414.50200000000024
115	301.39000000000004
116	199.20599999999996
117	446.51100000000025
118	399.9260000000003
119	460.5480000000003
120	391.499
121	433.5520000000003
122	412.5330000000001
123	318.4240000000001
124	394.41800000000006
125	360.49400000000026
126	366.299
127	451.91000000000014
128	436.48400000000026
129	346.51100000000014
130	431.3720000000002
131	487.19500000000005
132	173.162
133	324.461
134	451.3650000000001
135	369.1740000000001
136	122.11400000000002
137	403.3880000000002
138	189.25799999999998
139	473.8880000000001
140	406.86900000000014
141	306.77400000000006
142	331.31500000000005
143	211.308
144	380.5160000000001
145	486.0620000000001
146	364.44500000000016
147	182.21899999999997
148	377.2270000000001
149	257.00899999999996
150	305.321
151	267.329
152	401.5140000000001
153	515.5350000000002
154	222.284
155	333.43200000000013
156	272.222
157	396.39400000000006
158	306.40600000000006
159	176.175
160	332.3590000000001
161	486.67000000000024
162	468.5980000000002
163	341.41900000000015
164	257.236
165	273.31700000000006
166	470.6500000000003
167	337.431
168	490.6320000000001
169	290.76500000000004
170	281.283
171	392.125
172	235.287
173	402.27700000000016
174	356.8250000000001
175	138.20999999999998
176	223.20299999999997
177	295.136
178	364.488
179	191.27399999999997
180	353.4910000000001
181	213.24
182	274.32
183	356.59000000000003
184	357.28100000000006
185	506.4300000000002
186	483.56900000000024
187	206.201
188	422.39300000000026
189	457.4290000000001
190	118.201
191	330.512
192	240.73399999999998
193	98.145
194	345.36600000000004
195	220.103
196	242.31899999999996
197	175.23100000000002
198	319.36800000000005
199	364.24600000000004
200	450.54700000000014
201	200.28199999999995
202	463.01700000000005
203	305.4220000000001
204	146.167
205	207.21999999999994
206	491.50000000000017
207	147.22099999999998
208	280.327
209	512.1980000000001
210	264.32899999999995
211	191.23
212	166.22399999999996
213	317.3920000000002
214	392.4110000000001
215	326.3179999999999
216	431.4580000000001
217	401.26400000000024
218	175.23099999999997
219	300.40200000000004
220	279.77
221	378.38400000000007
222	285.281
223	434.49600000000027
224	392.4960000000001
225	290.38500000000005
226	151.165
227	377.89700000000016
228	343.387
229	223.29399999999995
230	227.351
231	328.3640000000001
232	495.97500000000014
233	168.14799999999997
234	441.3290000000001
235	383.2780000000001
236	203.28499999999994
237	432.9180000000001
238	292.37500000000006
239	311.3380000000001
240	371.33700000000005
241	278.783
242	335.40000000000015
243	264.354
244	413.3990000000001
245	156.26899999999995
246	221.23099999999997
247	384.4320000000002
248	357.4140000000001
249	385.48500000000007
250	359.5100000000001
251	242.27799999999993
252	149.19299999999998
253	449.6390000000003
254	266.1939999999999
255	296.395
256	414.5340000000001
257	465.9160000000002
258	221.25599999999994
259	455.62400000000036
260	346.39400000000006
261	240.06
262	352.38700000000006
263	460.5340000000002
264	381.3840000000001
265	231.25099999999998
266	234.28000000000003
267	352.8690000000002
268	414.958
269	500.57300000000026
270	328.4270000000002
271	294.73799999999994
272	496.9440000000004
273	254.713
274	360.49400000000014
275	139.154
276	438.84600000000006
277	294.31
278	299.39200000000005
279	281.327
280	187.59
281	187.23899999999995
282	406.89200000000005
283	426.49700000000007
284	338.44000000000005
285	361.327
286	247.08799999999997
287	236.164
288	333.35400000000004
289	368.36800000000005
290	367.4240000000001
291	430.51600000000025
292	451.6360000000003
293	323.639
294	299.17100000000005
295	209.676
296	344.80500000000006
297	438.5310000000001
298	346.312
299	355.21700000000016
300	475.4300000000001
301	295.7220000000001
302	240.09999999999997
303	417.38700000000006
304	263.381
305	322.34200000000004
306	538.2810000000002
307	291.68100000000004
308	416.5090000000003
309	209.08299999999997
310	216.328
311	339.35100000000006
312	529.8950000000001
313	306.72800000000007
314	295.335
315	462.6590000000002
316	300.3620000000001
317	192.72999999999996
318	431.55400000000014
319	264.328
320	386.49900000000014
321	538.329
322	231.32
323	358.4040000000001
324	174.65200000000002
325	398.44000000000017
326	352.2320000000001
327	287.35900000000004
328	365.60200000000003
329	354.47600000000017
330	445.50400000000013
331	179.17499999999998
332	345.483
333	183.25499999999994
334	176.21499999999995
335	176.17099999999996
336	319.14200000000005
337	423.5130000000002
338	356.35900000000004
339	231.08899999999997
340	404.4260000000003
341	176.124
342	406.47100000000023
343	472.80300000000017
344	320.35200000000003
345	336.82300000000004
346	369.42800000000017
347	410.60200000000026
348	403.36
349	426.51300000000026
350	373.80000000000007
351	224.26700000000002
352	410.3910000000001
353	165.14799999999997
354	395.8690000000001
355	374.5720000000001
356	379.5040000000001
357	444.50700000000035
358	322.36800000000005
359	262.35300000000007
360	239.70199999999997
361	283.75899999999996
362	427.8190000000002
363	197.62499999999997
364	283.26199999999994
365	351.475
366	337.341
367	210.30199999999996
368	189.17999999999992
369	423.3100000000001
370	319.187
371	330.309
372	514.4660000000001
373	86.13399999999999
374	296.491
375	323.3520000000001
376	373.4550000000001
377	431.8760000000002
378	276.36100000000005
379	339.3910000000001
380	226.31899999999996
381	175.65899999999996
382	494.36000000000024
383	318.446
384	440.3810000000001
385	138.17
386	443.3750000000002
387	259.736
388	244.16499999999994
389	342.23999999999995
390	299.15299999999996
391	148.114
392	165.167
393	436.5520000000003
394	338.40600000000006
395	173.256
396	503.9290000000002
397	408.5790000000003
398	245.27499999999998
399	214.30899999999994
400	417.3950000000002
401	210.23299999999998
402	245.28200000000004
403	395.39300000000014
404	216.21799999999993
405	214.224
406	344.38900000000007
407	340.46700000000004
408	379.2980000000001
409	468.6370000000002
410	135.17
411	435.5280000000001
412	268.28700000000003
413	379.4410000000001
414	432.6160000000003
415	180.156
416	371.41900000000015
417	397.8810000000001
418	482.45600000000024
419	299.348
420	539.0580000000002
421	291.18100000000004
422	429.4920000000002
423	211.349
424	340.37900000000013
425	330.47900000000016
426	320.37
427	416.55400000000014
428	356.3780000000001
429	264.29200000000003
430	327.38000000000005
431	425.261
432	379.5040000000001
433	188.38
434	282.756
435	474.92300000000023
436	204.31699999999995
437	292.33500000000004
438	421.50800000000027
439	324.37600000000003
440	245.31899999999996
441	375.4560000000001
442	496.2360000000001
443	239.27800000000002
444	362.4590000000002
445	324.38800000000015
446	231.04899999999998
447	273.30699999999996
448	407.4300000000002
449	335.38100000000003
450	357.3990000000001
451	214.268
452	167.16799999999998
453	174.24299999999997
454	354.4950000000002
455	442.56000000000023
456	232.308
457	344.35200000000015
458	431.57600000000025
459	196.27100000000002
460	442.5850000000003
461	208.30499999999992
462	297.39799999999997
463	276.357
464	402.4570000000001
465	463.4900000000003
466	375.8120000000001
467	247.31299999999993
468	393.39300000000014
469	447.5160000000002
470	390.43600000000015
471	464.5650000000003
472	321.38
473	338.766
474	383.53600000000023
475	244.335
476	389.4110000000002
477	470.27000000000027
478	376.84700000000015
479	245.28199999999998
480	416.38400000000007
481	326.179
482	355.39700000000005
483	337.42300000000006
484	364.344
485	225.29400000000004
486	85.106
487	223.34099999999995
488	265.35999999999996
489	151.20899999999997
490	350.4660000000002
491	247.048
492	371.3960000000001
493	405.4950000000002
494	236.706
495	220.22099999999995
496	182.175
497	390.7980000000001
498	257.314
499	288.494
500	377.44800000000004
501	213.118
502	479.60200000000026
503	359.4730000000001
504	381.3790000000001
505	515.4190000000003
506	130.18699999999998
507	240.26199999999997
508	251.37299999999996
509	363.45700000000016
510	356.2160000000002
511	279.677
512	423.7990000000001
513	472.4880000000001
514	507.5740000000002
515	346.55800000000005
516	326.2380000000001
517	259.25199999999995
518	407.40900000000016
519	460.4610000000002
520	290.754
521	210.27599999999998
522	272.36899999999997
523	460.59300000000036
524	230.04999999999995
525	350.2560000000001
526	291.137
527	188.234
528	481.61800000000034
529	501.5210000000002
530	293.75000000000006
531	383.5170000000001
532	456.5670000000001
533	275.07099999999997
534	324.40600000000006
535	226.27899999999994
536	345.14799999999997
537	156.61599999999999
538	395.2530000000001
539	495.9670000000003
540	190.202
541	471.5040000000003
542	281.67400000000004
543	215.256
544	171.243
545	327.26800000000003
546	517.2500000000001
547	434.5580000000003
548	168.284
549	296.37300000000005
550	241.29400000000004
551	355.825
552	380.8600000000001
553	215.29600000000002
554	314.382
555	424.49700000000024
556	395.5030000000001
557	137.186
558	307.4459999999999
559	210.34599999999995
560	339.2180000000001
561	184.23800000000003
562	393.57100000000014
563	294.3070000000001
564	372.81100000000004
565	286.762
566	479.46200000000016
567	290.40299999999996
568	247.225
569	310.82500000000005
570	216.28399999999996
571	500.6900000000003
572	282.177
573	300.764
574	267.63399999999996
575	238.63
576	164.20399999999998
577	380.4880000000001
578	425.86300000000006
579	211.06199999999998
580	533.0710000000003
581	403.4820000000001
582	403.4860000000001
583	324.3020000000001
584	167.164
585	158.24399999999997
586	451.9760000000001
587	354.7220000000001
588	459.9370000000001
589	355.4820000000002
590	459.3840000000001
591	266.287
592	402.5020000000001
593	237.171
594	402.5860000000001
595	466.17900000000014
596	277.36400000000003
597	310.39300000000014
598	240.30299999999997
599	224.21900000000002
600	291.82200000000006
601	413.58700000000016
602	194.23000000000002
603	194.238
604	304.39700000000005
605	456.4370000000002
606	354.8810000000002
607	395.88900000000007
608	249.31
609	505.0770000000004
610	198.30599999999993
611	196.249
612	448.9580000000001
613	314.46900000000005
614	442.4870000000002
615	257.37399999999997
616	281.35499999999996
617	400.70000000000005
618	254.28499999999994
619	580.8440000000002
620	448.75200000000024
621	372.44000000000005
622	424.53000000000026
623	276.29900000000004
624	327.35000000000014
625	265.313
626	418.54100000000017
627	250.34199999999993
628	492.3670000000001
629	162.188
630	364.4240000000001
631	266.3399999999999
632	169.611
633	224.285
634	400.25800000000015
635	408.84100000000007
636	332.1570000000001
637	188.31699999999998
638	324.428
639	291.2289999999999
640	261.72999999999996
641	382.4390000000001
642	431.3560000000001
643	334.41600000000017
644	371.48500000000007
645	148.158
646	312.369
647	185.17899999999995
648	479.48900000000026
649	384.8270000000001
650	447.55600000000015
651	396.51600000000013
652	367.44500000000005
653	276.683
654	456.3220000000001
655	214.19199999999998
656	185.61
657	366.53400000000016
658	113.11599999999999
659	482.3850000000002
660	390.45700000000016
661	259.305
662	208.261
663	255.745
664	181.626
665	262.35299999999995
666	353.34700000000004
667	384.88800000000015
668	185.17899999999997
669	318.21599999999995
670	450.60400000000027
671	259.33000000000004
672	301.18399999999997
673	398.45900000000023
674	336.58500000000004
675	230.105
676	249.19199999999995
677	191.274
678	344.21900000000005
679	521.9890000000003
680	312.291
681	154.16899999999998
682	271.345
683	459.89900000000006
684	299.3740000000001
685	480.5690000000003
686	265.316
687	392.46300000000025
688	489.0120000000004
689	405.58900000000017
690	331.37100000000004
691	340.37900000000013
692	434.5840000000002
693	389.4630000000003
694	480.01300000000026
695	227.06099999999998
696	226.32299999999998
697	395.5020000000001
698	180.20299999999997
699	169.12999999999997
700	180.29099999999997
701	196.202
702	429.51600000000025
703	172.69899999999996
704	313.386
705	213.664
706	302.8090000000001
707	496.0100000000002
708	190.227
709	463.58500000000026
710	193.246
711	405.21700000000004
712	482.9740000000001
713	252.06699999999998
714	456.36200000000014
715	220.29699999999994
716	286.299
717	397.5440000000001
718	180.203
719	224.22
720	196.047
721	397.4710000000002
722	251.28900000000002
723	475.5240000000001
724	184.19799999999998
725	216.27999999999997
726	261.321
727	174.207
728	343.4240000000001
729	256.26499999999993
730	248.23399999999998
731	290.407
732	280.4329999999999
733	600.7290000000002
734	289.33899999999994
735	218.25599999999997
736	450.38800000000026
737	152.15300000000002
738	312.321
739	352.6190000000001
740	256.283
741	370.37700000000007
742	438.52800000000025
743	264.34299999999996
744	365.44100000000014
745	327.203
746	339.37600000000003
747	212.29599999999996
748	266.3
749	266.32599999999996
750	332.38100000000003
751	244.25400000000002
752	439.5560000000002
753	280.415
754	392.5210000000002
755	329.399
756	341.38500000000005
757	344.454
758	334.34299999999996
759	310.14700000000005
760	457.3350000000003
761	285.08799999999997
762	357.2360000000001
763	445.92800000000017
764	186.23199999999997
765	251.07899999999998
766	472.56400000000036
767	495.6890000000002
768	354.4790000000002
769	503.66100000000034
770	338.39200000000005
771	423.9180000000001
772	458.3900000000001
773	315.33200000000005
774	297.337
775	260.296
776	281.271
777	363.4210000000001
778	456.9950000000002
779	356.26000000000005
780	331.706
781	309.36500000000007
782	368.5060000000001
783	166.22
784	380.4850000000002
785	171.152
786	299.71
787	368.40200000000004
788	533.0750000000003
789	367.3960000000002
790	303.3810000000001
791	268.70399999999995
792	450.49800000000016
793	115.13199999999999
794	515.289
795	357.4170000000001
796	359.706
797	294.35400000000004
798	203.24499999999998
799	388.43300000000016
800	367.4050000000002
801	466.9850000000001
802	326.378
803	350.42600000000004
804	330.3840000000002
805	391.54000000000013
806	505.46300000000036
807	214.446
808	386.21100000000007
809	428.4850000000002
810	270.288
811	349.38700000000006
812	194.16699999999997
813	384.4800000000002
814	394.4900000000001
815	317.7510000000001
816	477.4830000000002
817	216.23999999999998
818	191.01700000000002
819	174.675
820	359.26600000000013
821	392.84200000000016
822	273.33600000000007
823	204.23700000000002
824	283.1
825	209.201
826	458.5510000000002
827	233.03599999999997
828	382.3380000000001
829	274.24199999999996
830	259.3379999999999
831	288.34400000000005
832	353.321
833	474.0010000000004
834	263.297
835	296.0760000000001
836	238.19899999999996
837	369.4650000000002
838	273.101
839	254.879
840	442.94300000000015
841	247.125
842	366.39800000000014
843	454.52300000000014
844	205.04
845	352.178
846	447.4280000000001
847	465.88200000000006
848	446.48200000000026
849	428.81900000000013
850	500.57300000000026
851	199.214
852	190.202
853	237.27999999999997
854	424.5510000000002
855	756.5
856	270.119
857	307.41799999999995
858	381.7940000000001
859	445.5010000000002
860	349.25700000000006
861	235.32699999999997
862	273.311
863	180.207
864	333.3880000000001
865	362.3030000000001
866	447.53500000000025
867	231.255
868	295.34200000000004
869	282.77
870	384.47600000000006
871	541.3990000000001
872	451.5200000000002
873	323.358
874	375.40200000000004
875	228.29500000000002
876	327.3400000000001
877	140.182
878	259.393
879	341.23800000000017
880	200.62099999999995
881	398.50700000000023
882	308.386
883	308.8570000000002
884	178.166
885	368.4800000000002
886	209.676
887	197.13999999999996
888	301.386
889	467.5400000000003
890	264.659
891	517.5300000000003
892	158.153
893	501.5740000000003
894	454.57400000000035
895	322.16200000000003
896	227.27100000000002
897	492.4650000000001
898	324.327
899	407.136
900	429.5170000000001
901	473.5920000000004
902	289.28700000000003
903	517.9090000000001
904	403.20700000000005
905	329.4430000000001
906	492.5980000000003
907	474.5690000000004
908	210.58200000000002
909	340.4230000000001
910	317.3850000000001
911	274.316
912	186.16299999999995
913	312.262
914	384.4350000000001
915	274.32700000000006
916	430.4840000000002
917	325.40799999999996
918	306.32900000000006
919	368.82400000000007
920	336.4350000000001
921	332.787
922	386.341
923	405.4910000000001
924	222.12599999999998
925	396.4380000000002
926	424.40300000000013
927	173.179
928	312.26199999999994
929	269.2219999999999
930	191.22999999999996
931	357.34499999999997
932	230.26699999999997
933	159.185
934	343.4110000000001
935	213.236
936	204.295
937	350.45900000000006
938	208.34899999999993
939	430.5260000000002
940	242.31899999999993
941	346.39000000000004
942	235.29500000000004
943	294.31800000000004
944	269.279
945	336.3840000000001
946	386.08299999999997
947	177.247
948	375.6530000000001
949	447.5430000000003
950	430.54500000000024
951	207.65999999999997
952	357.3660000000001
953	437.9170000000001
954	234.20799999999997
955	400.5440000000002
956	284.746
957	434.9240000000002
958	298.312
959	442.35700000000014
960	247.68099999999998
961	414.43900000000025
962	448.44100000000026
963	366.42400000000004
964	442.75500000000017
965	389.48300000000006
966	359.45099999999996
967	448.40100000000024
968	307.3940000000001
969	271.19800000000004
970	412.445
971	431.4960000000002
972	280.371
973	236.31799999999998
974	256.309
975	463.38100000000003
976	142.20199999999997
977	328.4960000000002
978	351.2840000000001
979	242.29299999999998
980	313.36500000000007
981	329.7830000000001
982	176.215
983	183.207
984	353.85600000000005
985	286.202
986	290.08200000000005
987	244.125
988	273.401
989	308.35299999999995
990	376.43700000000007
991	425.4030000000001
992	439.35000000000014
993	292.176
994	367.50900000000007
995	423.4690000000003
996	188.69799999999998
997	284.39899999999994
998	383.27500000000003
999	391.40100000000007
1000	505.10900000000015
1001	134.18199999999996
1002	388.46700000000016
1003	399.53900000000016
1004	283.11
1005	526.3060000000002
1006	272.304
1007	444.2690000000002
1008	285.318
1009	256.214
1010	150.19299999999996
1011	284.746
1012	435.45900000000006
1013	336.4570000000001
1014	387.4470000000001
1015	399.48700000000014
1016	298.33299999999997
1017	381.4280000000001
1018	348.63800000000003
1019	391.5620000000001
1020	304.309
1021	294.74600000000004
1022	368.36400000000003
1023	190.19899999999998
1024	356.44100000000003
1025	418.86300000000017
1026	299.305
1027	228.24399999999994
1028	441.6190000000003
1029	424.3790000000001
1030	428.09900000000016
1031	262.31200000000007
1032	460.50600000000026
1033	462.6020000000002
1034	291.35100000000006
1035	437.5480000000002
1036	455.4860000000002
1037	282.4269999999999
1038	316.292
1039	70.135
1040	279.159
1041	187.24200000000002
1042	479.9350000000002
1043	433.9610000000002
1044	354.4540000000002
1045	284.697
1046	210.18499999999997
1047	393.5350000000001
1048	381.3170000000002
1049	466.5850000000003
1050	289.74
1051	280.346
1052	284.38100000000003
1053	405.45200000000017
1054	406.5700000000001
1055	227.267
1056	274.39
1057	268.328
1058	443.59100000000007
1059	277.14700000000005
1060	171.23999999999995
1061	449.5030000000002
1062	206.201
1063	179.219
1064	360.5010000000001
1065	326.39200000000005
1066	454.37300000000016
1067	188.18199999999996
1068	396.458
1069	320.34400000000005
1070	331.35
1071	284.15299999999996
1072	454.64300000000014
1073	286.327
1074	189.667
1075	263.293
1076	499.78800000000024
1077	263.34099999999995
1078	475.5970000000003
1079	200.241
1080	306.724
1081	313.449
1082	261.36499999999995
1083	330.4720000000001
1084	218.25199999999995
1085	274.71500000000003
1086	292.145
1087	142.24599999999998
1088	312.55400000000003
1089	435.52800000000025
1090	260.2149999999999
1091	259.29
1092	298.379
1093	357.43300000000005
1094	300.3100000000001
1095	172.253
1096	446.91600000000017
1097	310.113
1098	176.223
1099	437.4920000000001
1100	239.15599999999992
1101	381.4790000000002
1102	171.18999999999997
1103	311.2230000000001
1104	178.27499999999998
1105	176.219
1106	335.7950000000001
1107	295.42600000000004
1108	415.4750000000003
1109	145.158
1110	468.5080000000003
1111	284.421
1112	301.4110000000001
1113	204.31699999999998
1114	357.41300000000007
1115	280.32300000000004
1116	312.3400000000001
1117	405.40400000000017
1118	245.28199999999995
1119	251.326
1120	277.40799999999996
1121	286.80600000000004
1122	200.18999999999997
1123	250.523
1124	263.34099999999995
1125	309.3810000000001
1126	245.09099999999998
1127	526.4340000000001
1128	178.19099999999997
1129	376.92800000000017
1130	468.98900000000026
1131	322.4080000000001
1132	154.213
1133	407.45300000000003
1134	282.33900000000006
1135	218.32500000000002
1136	347.24199999999996
1137	391.4750000000001
1138	358.401
1139	242.31799999999998
1140	231.17299999999997
1141	456.95500000000027
1142	217.27599999999998
1143	383.8140000000001
1144	348.20199999999994
1145	147.177
1146	304.353
1147	386.47300000000007
1148	131.131
1149	319.135
1150	386.782
1151	433.50800000000027
1152	310.522
1153	439.4550000000001
1154	412.2330000000001
1155	239.27499999999995
1156	440.62700000000024
1157	378.781
1158	306.4560000000001
1159	363.329
1160	347.50300000000016
1161	284.48699999999997
1162	520.397
1163	205.257
1164	199.29399999999998
1165	356.22999999999996
1166	501.4470000000001
1167	220.31199999999993
1168	423.47300000000024
1169	258.343
1170	282.09
1171	312.36899999999997
1172	303.365
1173	241.28699999999998
1174	162.232
1175	262.161
1176	226.65899999999996
1177	400.5030000000001
1178	345.4020000000001
1179	514.4130000000001
1180	171.037
1181	370.478
1182	466.96000000000026
1183	482.56000000000034
1184	208.05499999999995
1185	337.8070000000001
1186	300.38000000000005
1187	397.50000000000006
1188	439.47500000000014
1189	203.197
1190	294.3180000000001
1191	220.70299999999995
1192	220.31599999999995
1193	424.55600000000027
1194	303.32500000000005
1195	181.264
1196	397.49600000000015
1197	227.06500000000003
1198	298.27200000000005
1199	218.29599999999994
1200	189.218
1201	309.39400000000006
1202	366.39200000000005
1203	325.33900000000006
1204	273.28499999999997
1205	225.28799999999995
1206	381.626
1207	243.675
1208	493.7360000000002
1209	338.20500000000015
1210	192.21399999999997
1211	327.30600000000004
1212	427.2200000000001
1213	289.194
1214	254.23799999999994
1215	278.271
1216	529.4350000000003
1217	210.27699999999996
1218	354.4500000000001
1219	496.9780000000001
1220	353.8930000000002
1221	518.1190000000003
1222	403.54800000000023
1223	366.36900000000014
1224	312.265
1225	264.325
1226	420.23400000000015
1227	229.279
1228	229.36699999999996
1229	408.50200000000024
1230	231.29199999999997
1231	323.39200000000005
1232	200.24099999999996
1233	239.274
1234	397.4380000000001
1235	412.231
1236	395.4230000000001
1237	379.86800000000005
1238	298.346
1239	385.24700000000007
1240	234.09499999999994
1241	342.3300000000001
1242	341.4800000000001
1243	159.192
1244	228.226
1245	499.3770000000002
1246	408.80700000000013
1247	428.51800000000014
1248	360.38700000000017
1249	307.80199999999996
1250	372.35300000000007
1251	269.105
1252	332.40000000000003
1253	187.24199999999996
1254	276.094
1255	415.152
1256	387.3140000000001
1257	372.766
1258	437.4950000000002
1259	386.4230000000002
1260	461.5620000000002
1261	370.4450000000002
1262	251.123
1263	381.47200000000015
1264	442.5150000000004
1265	351.40200000000004
1266	240.30200000000002
1267	462.97000000000025
1268	324.2289999999999
1269	432.9040000000001
1270	426.336
1271	331.1910000000001
1272	248.282
1273	424.5200000000002
1274	314.32800000000003
1275	330.553
1276	422.48800000000017
1277	266.30400000000003
1278	180.29099999999997
1279	360.925
1280	400.4460000000002
1281	314.78800000000007
1282	404.4740000000002
1283	167.164
1284	468.34400000000016
1285	372.5530000000003
1286	197.22799999999998
1287	344.29600000000005
1288	232.36699999999993
1289	436.4490000000002
1290	470.48800000000017
1291	203.16299999999998
1292	349.019
1293	324.81200000000007
1294	167.16399999999996
1295	454.63200000000023
1296	276.332
1297	336.3840000000001
1298	362.43300000000005
1299	392.4590000000001
1300	235.28299999999993
1301	381.8630000000001
1302	318.05199999999996
1303	217.224
1304	423.6940000000003
1305	392.25700000000006
1306	422.5730000000002
1307	114.19200000000001
1308	285.369
1309	294.35
1310	217.30899999999997
1311	370.302
1312	267.329
1313	465.32400000000007
1314	256.30199999999996
1315	275.22599999999994
1316	239.363
1317	467.5730000000003
1318	271.2629999999999
1319	435.5210000000003
1320	190.576
1321	321.37300000000005
1322	285.34
1323	491.9750000000002
1324	455.3520000000002
1325	301.77700000000004
1326	420.5210000000003
1327	476.97800000000024
1328	385.48700000000014
1329	394.46
1330	192.04500000000002
1331	324.01200000000006
1332	449.3660000000002
1333	187.24599999999992
1334	383.4480000000003
1335	345.3680000000001
1336	180.25400000000002
1337	382.851
1338	302.679
1339	333.83400000000006
1340	344.4180000000001
1341	448.9540000000004
1342	242.141
1343	294.389
1344	269.38800000000003
1345	235.07
1346	362.289
1347	234.20199999999997
1348	428.52900000000034
1349	393.43400000000014
1350	314.3860000000001
1351	452.56500000000005
1352	230.10899999999998
1353	401.3880000000001
1354	202.25699999999998
1355	272.819
1356	262.692
1357	446.5030000000001
1358	327.4500000000001
1359	163.21999999999997
1360	451.59200000000027
1361	422.52100000000024
1362	230.233
1363	403.5300000000002
1364	463.3930000000001
1365	468.9450000000002
1366	358.72900000000004
1367	250.29799999999997
1368	232.10999999999999
1369	448.4870000000001
1370	338.3810000000001
1371	286.78400000000005
1372	442.357
1373	255.15499999999994
1374	221.285
1375	156.572
1376	433.5520000000002
1377	479.6330000000004
1378	471.4960000000002
1379	390.48700000000014
1380	469.9250000000002
1381	320.25500000000005
1382	194.621
1383	270.17
1384	173.152
1385	296.75800000000004
1386	194.22999999999996
1387	244.33800000000002
1388	297.66700000000003
1389	443.91600000000017
1390	256.393
1391	396.4280000000001
1392	383.26100000000014
1393	305.201
1394	347.3960000000001
1395	182.204
1396	425.4760000000002
1397	379.4850000000002
1398	210.31699999999995
1399	277.74800000000005
1400	577.3380000000001
1401	394.51200000000017
1402	335.4030000000001
1403	258.32099999999997
1404	286.371
1405	323.41400000000004
1406	427.7370000000001
1407	358.20400000000006
1408	338.27800000000013
1409	475.8250000000001
1410	255.10799999999998
1411	205.04000000000002
1412	170.20799999999997
1413	102.13699999999999
1414	374.29999999999995
1415	228.247
1416	352.3730000000001
1417	292.3860000000001
1418	192.21399999999994
1419	423.9480000000002
1420	448.37100000000015
1421	394.4780000000001
1422	477.7250000000002
1423	401.5540000000001
1424	187.24199999999996
1425	199.253
1426	396.44300000000015
1427	378.016
1428	129.228
1429	210.28000000000003
1430	263.474
1431	330.34700000000004
1432	368.28200000000004
1433	312.391
1434	211.192
1435	198.26599999999996
1436	236.78599999999992
1437	470.65600000000023
1438	262.305
1439	335.36000000000007
1440	154.20899999999997
1441	474.59800000000035
1442	323.39600000000013
1443	432.5210000000002
1444	355.3500000000001
1445	206.28900000000002
1446	339.2290000000001
1447	255.31700000000004
1448	206.66899999999998
1449	430.34999999999997
1450	314.40700000000004
1451	335.363
1452	408.50200000000024
1453	238.3269999999999
1454	314.38900000000007
1455	293.319
1456	368.861
1457	435.278
1458	466.3440000000004
1459	345.48700000000014
1460	523.8860000000002
1461	185.60999999999999
1462	312.678
1463	370.38599999999997
1464	386.1730000000002
1465	421.5410000000002
1466	362.40400000000005
1467	426.4720000000002
1468	145.158
1469	242.36599999999999
1470	238.246
1471	248.261
1472	405.93
1473	305.41800000000006
1474	257.245
1475	404.4660000000001
1476	433.8960000000002
1477	298.77299999999997
1478	180.181
1479	237.25499999999997
1480	233.198
1481	186.258
1482	325.7550000000001
1483	353.4510000000001
1484	279.317
1485	280.036
1486	388.4380000000001
1487	234.72699999999995
1488	329.39600000000013
1489	307.44100000000003
1490	267.115
1491	312.369
1492	298.567
1493	301.40900000000005
1494	278.304
1495	405.54200000000003
1496	442.5780000000003
1497	392.52800000000025
1498	246.26299999999995
1499	266.33699999999993
1500	312.43500000000006
1501	208.25699999999998
1502	472.6100000000001
1503	414.44400000000013
1504	498.6780000000002
1505	409.49300000000017
1506	344.3740000000001
1507	285.29900000000004
1508	333.39500000000004
1509	324.42400000000015
1510	213.23299999999998
1511	424.5850000000002
1512	428.46700000000027
1513	222.284
1514	399.4540000000001
1515	264.40899999999993
1516	413.8610000000001
1517	284.33
1518	436.3830000000003
1519	463.57800000000026
1520	261.40899999999993
1521	190.63
1522	345.7900000000001
1523	469.5010000000002
1524	120.14799999999998
1525	435.2570000000001
1526	301.298
1527	357.5380000000002
1528	258.37600000000003
1529	397.014
1530	357.4350000000001
1531	179.201
1532	295.335
1533	254.22899999999993
1534	312.333
1535	220.178
1536	306.77400000000006
1537	283.24899999999997
1538	420.52000000000015
1539	199.29399999999995
1540	134.18199999999996
1541	265.19399999999996
1542	200.03499999999997
1543	254.28199999999998
1544	234.68600000000004
1545	432.4950000000002
1546	271.675
1547	206.525
1548	219.24
1549	443.6160000000002
1550	180.178
1551	356.8500000000002
1552	376.43100000000004
1553	369.4830000000001
1554	279.365
1555	331.31899999999996
1556	444.4620000000003
1557	208.24200000000002
1558	225.67499999999993
1559	328.3430000000001
1560	140.18199999999996
1561	230.08599999999998
1562	158.58799999999997
1563	379.68799999999993
1564	469.6540000000002
1565	242.274
1566	417.4030000000002
1567	517.6140000000001
1568	421.37900000000013
1569	411.78200000000004
1570	311.16400000000004
1571	322.59299999999996
1572	210.22899999999998
1573	389.42900000000014
1574	398.4560000000002
1575	527.3650000000002
1576	356.853
1577	267.155
1578	249.30999999999997
1579	408.29900000000015
1580	359.36000000000007
1581	419.4770000000002
1582	370.4520000000001
1583	434.5130000000002
1584	236.33299999999997
1585	254.31099999999998
1586	281.293
1587	415.5620000000002
1588	302.41800000000006
1589	305.80500000000006
1590	496.3540000000003
1591	272.713
1592	302.418
1593	453.3120000000002
1594	219.284
1595	110.11600000000001
1596	414.5050000000001
1597	192.193
1598	463.3320000000001
1599	406.47900000000027
1600	382.4160000000001
1601	397.2610000000001
1602	303.27400000000006
1603	171.146
1604	445.5660000000002
1605	369.8560000000001
1606	517.3730000000004
1607	497.39300000000014
1608	390.38600000000014
1609	380.4960000000001
1610	191.19
1611	357.3850000000001
1612	383.5130000000002
1613	346.38700000000006
1614	378.011
1615	248.06300000000002
1616	397.51500000000016
1617	255.26999999999995
1618	256.334
1619	218.362
1620	419.31500000000005
1621	186.21399999999997
1622	283.759
1623	409.223
1624	378.4280000000001
1625	392.4990000000002
1626	351.43100000000004
1627	377.16800000000006
1628	346.4300000000001
1629	141.214
1630	276.339
1631	183.182
1632	229.235
1633	430.5040000000003
1634	394.66
1635	527.9320000000001
1636	287.359
1637	263.268
1638	174.19899999999998
1639	473.5550000000002
1640	373.4520000000001
1641	237.30600000000004
1642	277.30199999999996
1643	311.79
1644	342.4270000000001
1645	492.9040000000002
1646	393.40500000000014
1647	431.4920000000002
1648	184.23499999999996
1649	250.26999999999995
1650	215.34
1651	355.4780000000002
1652	250.24499999999995
1653	279.292
1654	221.26000000000002
1655	186.29899999999998
1656	346.35800000000006
1657	291.394
1658	114.14399999999999
1659	350.49900000000014
1660	198.22199999999998
1661	297.3430000000001
1662	320.77200000000005
1663	331.8180000000001
1664	333.46100000000007
1665	312.45300000000003
1666	229.27599999999995
1667	313.14000000000004
1668	180.203
1669	453.92200000000014
1670	167.164
1671	267.3719999999999
1672	392.23400000000004
1673	164.24800000000002
1674	255.33899999999997
1675	439.2240000000001
1676	249.12899999999996
1677	210.23600000000002
1678	408.45500000000015
1679	265.965
1680	535.0260000000003
1681	417.7900000000001
1682	161.15999999999997
1683	203.285
1684	363.295
1685	217.22799999999998
1686	304.34900000000005
1687	264.39399999999995
1688	458.3410000000001
1689	448.5630000000002
1690	278.311
1691	174.19599999999997
1692	406.22600000000006
1693	192.258
1694	334.41900000000004
1695	229.214
1696	289.40399999999994
1697	250.68499999999997
1698	232.309
1699	284.311
1700	323.52400000000006
1701	297.3140000000001
1702	333.4310000000001
1703	335.3460000000001
1704	242.15599999999995
1705	392.4770000000001
1706	236.16399999999996
1707	381.5190000000001
1708	244.31500000000003
1709	367.41200000000015
1710	185.10999999999999
1711	311.366
1712	218.724
1713	457.93700000000024
1714	293.322
1715	220.18399999999997
1716	204.189
1717	343.448
1718	308.385
1719	456.8550000000002
1720	218.303
1721	228.08199999999997
1722	350.4440000000001
1723	298.1019999999999
1724	191.19
1725	467.2650000000001
1726	245.67300000000003
1727	364.34800000000007
1728	377.64700000000005
1729	310.422
1730	371.4870000000002
1731	316.19500000000005
1732	298.4100000000001
1733	396.9370000000001
1734	202.25699999999998
1735	466.1280000000001
1736	284.366
1737	416.3960000000003
1738	265.35299999999995
1739	244.231
1740	379.36600000000004
1741	490.54900000000015
1742	374.469
1743	476.5550000000003
1744	333.409
1745	230.27100000000002
1746	202.213
1747	231.34199999999996
1748	485.8970000000001
1749	365.47700000000015
1750	246.354
1751	279.2169999999999
1752	229.73199999999994
1753	228.16599999999994
1754	204.226
1755	419.32900000000006
1756	350.40000000000015
1757	403.42900000000003
1758	267.07800000000003
1759	271.44499999999994
1760	390.57500000000016
1761	205.25699999999995
1762	374.7840000000001
1763	292.339
1764	487.3860000000001
1765	354.4750000000001
1766	254.285
1767	414.46500000000015
1768	500.50200000000024
1769	240.34699999999992
1770	188.27399999999994
1771	143.189
1772	414.53400000000016
1773	320.707
1774	323.19399999999996
1775	484.5320000000003
1776	324.1530000000001
1777	442.18400000000014
1778	445.6100000000002
1779	305.386
1780	369.39600000000013
1781	248.15300000000002
1782	501.38100000000026
1783	202.612
1784	382.89100000000013
1785	260.264
1786	421.4980000000002
1787	316.401
1788	274.313
1789	163.224
1790	301.36400000000003
1791	366.80499999999995
1792	166.26399999999998
1793	352.344
1794	396.4430000000002
1795	244.29099999999997
1796	455.7110000000002
1797	271.319
1798	307.4190000000001
1799	326.8080000000001
1800	302.31699999999995
1801	379.4390000000001
1802	188.27099999999996
1803	182.242
1804	154.144
1805	377.4230000000002
1806	434.62400000000025
1807	397.42700000000013
1808	343.4270000000001
1809	222.287
1810	206.20099999999996
1811	444.29600000000016
1812	362.42900000000003
1813	178.191
1814	287.359
1815	226.615
1816	210.66799999999998
1817	437.9240000000002
1818	480.4520000000002
1819	150.22499999999997
1820	436.4870000000002
1821	440.35600000000005
1822	479.4980000000001
1823	281.27500000000003
1824	300.398
1825	368.296
1826	291.3470000000001
1827	198.197
1828	394.78000000000014
1829	180.594
1830	381.2700000000001
1831	296.326
1832	206.24099999999993
1833	301.35400000000004
1834	383.41200000000015
1835	208.25699999999992
1836	426.88300000000015
1837	331.412
1838	165.21399999999997
1839	463.43100000000004
1840	396.5720000000003
1841	286.07
1842	274.25100000000003
1843	431.5210000000003
1844	344.44
1845	305.68300000000005
1846	351.333
1847	491.61700000000013
1848	191.20499999999996
1849	168.19199999999998
1850	378.4680000000001
1851	383.47300000000007
1852	261.708
1853	401.5960000000001
1854	244.315
1855	314.31600000000003
1856	455.50700000000035
1857	339.6060000000001
1858	355.48500000000007
1859	500.43000000000023
1860	473.49900000000014
1861	392.54300000000006
1862	172.615
1863	391.51400000000024
1864	176.171
1865	380.44100000000014
1866	353.346
1867	415.4920000000002
1868	126.184
1869	396.4870000000002
1870	370.38700000000006
1871	353.344
1872	261.284
1873	363.4130000000001
1874	460.41200000000015
1875	459.4610000000002
1876	306.251
1877	148.658
1878	503.0390000000004
1879	94.51599999999999
1880	291.435
1881	225.33199999999997
1882	307.275
1883	233.08
1884	300.35800000000006
1885	204.294
1886	114.14399999999999
1887	197.62099999999995
1888	231.29199999999994
1889	229.70699999999997
1890	478.4670000000001
1891	251.12699999999998
1892	179.175
1893	302.6569999999999
1894	156.18099999999998
1895	263.318
1896	459.36500000000024
1897	207.229
1898	283.349
1899	222.715
1900	348.4060000000001
1901	163.26399999999998
1902	421.5130000000001
1903	362.86100000000005
1904	282.36899999999997
1905	369.244
1906	196.20199999999997
1907	444.4840000000002
1908	393.5080000000002
1909	265.31300000000005
1910	492.6130000000004
1911	480.5870000000003
1912	234.25500000000002
1913	405.5420000000003
1914	176.175
1915	304.143
1916	349.38100000000003
1917	419.9560000000003
1918	284.1530000000001
1919	258.287
1920	265.30899999999997
1921	345.5300000000001
1922	466.9410000000003
1923	306.73600000000005
1924	443.4060000000001
1925	267.71999999999997
1926	239.19999999999996
1927	365.821
1928	459.3330000000002
1929	187.23899999999998
1930	309.43100000000004
1931	278.3560000000001
1932	322.30500000000006
1933	304.77300000000014
1934	446.3820000000002
1935	491.96900000000034
1936	404.4700000000002
1937	274.43000000000006
1938	497.62900000000036
1939	339.3950000000001
1940	361.4450000000001
1941	342.153
1942	455.58000000000015
1943	434.9230000000001
1944	423.47300000000024
1945	376.1970000000001
1946	311.41000000000014
1947	322.32100000000014
1948	186.13599999999997
1949	247.22499999999997
1950	341.4510000000002
1951	345.8300000000001
1952	408.4580000000002
1953	232.2699999999999
1954	449.0420000000002
1955	432.5020000000002
1956	376.5000000000002
1957	256.305
1958	344.4950000000001
1959	263.29299999999995
1960	310.40100000000007
1961	467.55100000000016
1962	404.3190000000001
1963	500.7120000000001
1964	194.31799999999996
1965	369.8920000000001
1966	267.33299999999997
1967	268.312
1968	263.337
1969	418.4960000000001
1970	355.4410000000001
1971	388.463
1972	321.37300000000005
1973	328.4160000000001
1974	416.32200000000006
1975	415.9460000000001
1976	421.4980000000003
1977	157.16299999999995
1978	221.64299999999994
1979	395.5060000000001
1980	195.172
1981	432.9070000000001
1982	444.57600000000014
1983	391.653
1984	249.30999999999997
1985	151.14600000000002
1986	265.313
1987	213.66399999999996
1988	277.24199999999996
1989	199.66600000000003
1990	425.6850000000001
1991	321.41700000000003
1992	466.2980000000001
1993	241.331
1994	487.48200000000014
1995	234.23000000000002
1996	470.52600000000024
1997	210.19299999999996
1998	326.4000000000001
[truncated: 703,876 more rows]
