# Supplementary material for: End-to-end multimodal structure elucidation from raw spectra combining contrastive learning and evolutionary algorithms
Source: Nat Commun. 2026 Jun 5;17:5013. doi: 10.1038/s41467-026-73846-y (PMC13241512; doi:10.1038/s41467-026-73846-y)
Supplement: Supplementary file 4 — Source Data [file 41467_2026_73846_MOESM4_ESM.zip › source_data/supplementary_figure_15/inhouse.csv]

	0
0	200.82799999999997
1	218.29999999999995
2	110.15999999999998
3	142.179
4	121.93199999999996
5	190.29
6	210.70799999999997
7	222.21899999999997
8	226.68400000000003
9	163.22400000000002
10	141.082
11	228.32
12	226.68400000000003
13	197.48399999999998
14	212.23
15	152.58399999999997
16	157.31399999999996
17	239.33999999999992
18	176.17499999999998
19	169.56699999999998
20	191.25900000000001
21	193.202
22	133.15400000000002
23	221.56499999999994
24	135.959
25	151.958
26	204.07299999999998
27	177.15899999999996
28	140.13799999999998
29	126.11099999999998
30	139.922
31	170.29999999999998
32	125.13100000000001
33	127.57400000000001
34	156.377
35	171.992
36	128.562
37	139.922
38	189.17
39	146.193
40	106.12799999999999
41	109.128
42	112.128
43	228.05599999999998
44	200.82799999999997
45	206.85699999999997
46	178.04
47	156.37699999999995
48	156.37699999999998
49	162.406
50	146.94199999999998
51	190.822
52	190.822
53	157.91199999999998
54	157.91199999999998
55	181.98399999999998
56	149.986
57	149.986
58	139.90299999999996
59	149.94199999999998
60	137.93099999999998
61	200.02400000000003
62	179.968
63	179.968
64	179.96800000000002
65	141.988
66	244.07999999999998
67	172.98
68	168.02599999999998
69	205.92799999999994
70	205.92799999999997
71	189.92899999999995
72	189.92899999999995
73	151.18999999999997
74	248.61299999999997
75	200.28199999999995
76	265.309
77	160.21699999999996
78	205.13500000000002
79	190.27100000000002
80	293.67600000000004
81	231.103
82	164.208
83	147.22099999999998
84	194.23000000000002
85	184.24200000000002
86	200.263
87	178.23499999999996
88	267.937
89	247.519
90	173.57399999999998
91	255.10400000000004
92	172.12999999999997
93	186.052
94	129.55
95	244.62099999999998
96	211.06900000000002
97	214.608
98	166.102
99	128.562
100	140.09799999999998
101	241.699
102	109.12799999999997
103	176.14100000000002
104	329.97900000000004
105	152.58399999999997
106	218.647
107	123.159
108	222.194
109	231.276
110	268.099
111	203.288
112	276.31700000000006
113	183.207
114	166.10199999999995
115	180.20299999999997
116	165.19199999999998
117	139.154
118	240.30599999999995
119	190.24199999999993
120	260.44
121	205.999
122	246.759
123	269.226
124	158.24400000000003
125	223.07299999999998
126	180.59400000000002
127	144.177
128	170.59499999999997
129	193.20199999999997
130	177.291
131	204.678
132	232.73199999999997
133	204.638
134	168.15799999999996
135	166.14199999999997
136	239.10500000000002
137	248.01899999999998
138	121.18299999999998
139	178.27900000000002
140	136.19799999999995
141	323.924
142	152.237
143	251.07899999999998
144	205.04
145	198.03
146	196.24599999999995
147	161.16
148	208.30099999999996
149	292.028
150	194.27399999999994
151	135.126
152	360.0420000000001
153	337.998
154	191.27399999999994
155	320.39500000000004
156	126.11099999999998
157	229.16099999999994
158	233.355
159	170.11999999999998
160	222.31300000000002
161	128.21499999999997
162	199.275
163	181.21599999999995
164	220.203
165	183.207
166	326.21500000000003
167	181.6
168	187.04000000000002
169	212.63199999999992
170	221.64299999999997
171	257.698
172	200.19699999999997
173	285.08399999999995
174	203.006
175	202.25699999999998
176	159.572
177	195.62699999999998
178	125.12699999999998
179	138.126
180	154.194
181	140.935
182	248.60899999999995
183	191.10799999999998
184	182.60599999999997
185	218.66099999999997
186	161.15999999999994
187	199.04699999999994
188	163.96899999999994
189	148.16099999999994
190	194.63899999999998
191	140.142
192	168.196
193	198.60499999999996
194	234.65999999999997
195	177.15899999999993
196	262.046
197	198.60499999999993
198	164.15999999999994
199	257.08299999999997
200	198.60500000000002
201	220.63299999999998
202	150.13299999999995
203	201.01899999999995
204	215.04599999999994
205	198.14899999999994
206	195.14899999999994
207	166.585
208	189.008
209	146.97099999999998
210	111.89299999999997
211	130.53
212	166.585
213	146.97099999999998
214	111.89299999999997
215	97.11699999999998
216	205.238
217	185.251
218	190.271
219	144.155
220	162.601
221	143.57299999999998
222	110.16000000000001
223	301.132
224	142.545
225	110.11599999999999
226	192.60500000000002
227	158.15999999999997
228	126.11499999999997
229	180.61599999999999
230	110.11599999999997
231	111.148
232	140.142
233	292.16299999999995
234	160.176
235	161.208
236	175.23499999999999
237	289.159
238	122.91999999999997
239	289.159
240	157.17199999999997
241	208.058
242	157.172
243	159.188
244	208.058
245	172.231
246	173.171
247	173.171
248	157.17199999999997
249	339.21900000000005
250	172.231
251	179.19999999999996
252	163.201
253	165.21699999999998
254	178.25999999999996
255	143.16699999999997
256	127.16799999999998
257	129.18399999999997
258	128.2
259	157.19399999999996
260	211.695
261	141.19499999999996
262	143.21099999999998
263	192.081
264	239.14899999999997
265	233.70100000000002
266	214.087
267	197.64600000000002
268	163.20099999999996
269	228.11400000000003
270	214.08700000000002
271	176.17499999999998
272	194.621
273	160.176
274	162.19199999999998
275	161.208
276	204.229
277	180.63800000000003
278	175.235
279	180.58999999999997
280	216.645
281	239.068
282	197.031
283	162.14399999999998
284	180.59
285	146.14499999999998
286	239.068
287	159.14399999999998
288	197.03099999999998
289	147.17699999999996
290	133.15
291	143.14499999999998
292	244.099
293	158.98600000000002
294	124.09899999999999
295	123.90799999999999
296	290.147
297	247.29399999999998
298	260.293
299	262.353
300	114.06
301	153.18099999999998
302	112.088
303	96.08899999999998
304	112.088
305	197.03500000000003
306	162.148
307	180.188
308	198.634
309	164.189
310	177.18799999999996
311	215.075
312	262.07500000000005
313	234.68900000000002
314	164.189
315	151.19400000000002
316	198.634
317	129.14
318	147.58599999999998
319	206.06400000000002
320	115.15699999999998
321	164.02700000000002
322	218.621
323	164.11999999999998
324	182.566
325	199.00699999999998
326	127.09899999999998
327	145.545
328	189.17000000000002
329	207.616
330	238.08400000000003
331	175.187
332	113.07199999999999
333	131.518
334	127.09899999999999
335	145.545
336	111.1
337	176.013
338	113.116
339	112.13200000000002
340	108.10000000000001
341	126.15899999999998
342	222.69600000000003
343	239.137
344	204.059
345	211.26700000000002
346	196.3
347	174.159
348	192.60500000000002
349	209.046
350	145.16500000000002
351	154.172
352	204.25
353	253.16400000000002
354	178.212
355	232.71300000000002
356	213.09900000000002
357	178.21200000000002
358	196.65800000000002
359	232.713
360	255.13600000000002
361	164.22899999999998
362	213.099
363	207.27299999999997
364	206.28899999999996
365	158.588
366	125.17500000000003
367	140.142
368	158.588
369	124.143
370	126.159
371	125.17500000000003
372	161.16
373	205.07600000000002
374	125.15199999999996
375	163.039
376	127.96099999999998
377	108.16499999999999
378	146.59799999999998
379	182.65300000000002
380	125.15199999999997
381	127.96099999999997
382	113.18499999999999
383	212.63199999999995
384	271.10999999999996
385	191.18599999999992
386	198.64899999999992
387	297.31
388	211.648
389	177.20299999999997
390	228.08899999999997
391	275.157
392	192.26199999999994
393	176.17499999999998
394	204.22899999999998
395	372.27400000000006
396	210.214
397	249.70000000000002
398	189.17
399	243.67100000000002
400	224.057
401	355.2180000000001
402	169.183
403	210.279
404	228.72500000000002
405	154.16899999999998
406	208.67
407	138.17
408	151.16899999999998
409	189.05599999999998
410	236.05599999999998
411	139.20199999999997
412	236.12399999999997
413	202.20899999999997
414	220.65499999999997
415	199.20899999999997
416	256.714
417	186.21400000000003
418	199.21300000000002
419	284.168
420	216.23999999999998
421	203.20099999999996
422	206.226
423	224.67200000000003
424	241.113
425	207.22899999999996
426	284.153
427	220.29699999999994
428	193.24599999999998
429	207.03799999999995
430	192.26199999999997
431	222.31299999999993
432	373.2770000000002
433	206.28899999999996
434	226.66299999999995
435	262.71799999999996
436	221.28499999999994
437	290.104
438	290.17199999999997
439	189.239
440	190.27100000000002
441	188.186
442	206.63200000000003
443	242.68700000000004
444	174.203
445	270.07300000000004
446	173.219
447	187.246
448	189.174
449	175.19100000000003
450	160.18
451	217.27199999999993
452	273.76599999999996
453	268.179
454	205.28199999999998
455	190.27099999999996
456	218.325
457	269.709
458	298.16499999999996
459	202.2569999999999
460	221.64299999999997
461	252.11099999999996
462	112.13199999999999
463	217.65500000000003
464	183.21
465	184.242
466	170.215
467	180.20999999999998
468	213.23600000000002
469	365.25700000000006
470	198.269
471	192.24300000000002
472	176.17499999999995
473	160.17599999999996
474	162.19199999999995
475	211.06199999999995
476	175.235
477	171.199
478	184.198
479	158.204
480	193.227
481	182.248
482	246.10399999999998
483	180.23199999999997
484	199.66199999999998
485	161.164
486	226.07699999999997
487	163.17999999999998
488	112.13199999999998
489	111.148
490	140.14599999999996
491	371.1570000000001
492	125.17499999999998
493	202.213
494	256.714
495	186.214
496	199.213
497	188.23
498	187.24599999999998
499	173.219
500	183.214
501	368.26099999999997
502	201.273
503	164.16
504	176.17099999999996
505	191.25499999999997
506	207.2289999999999
507	235.28299999999993
508	373.2770000000002
509	172.187
510	173.219
511	169.187
512	172.187
513	208.21699999999993
514	178.212
515	196.658
516	162.213
517	175.212
518	164.229
519	213.099
520	163.245
521	149.218
522	260.167
523	175.029
524	162.148
525	197.03500000000003
526	184.198
527	236.11200000000002
528	172.231
529	178.18699999999998
530	208.986
531	162.148
532	190.20200000000003
533	203.19699999999997
534	221.64299999999997
535	187.19799999999998
536	189.21399999999997
537	188.22999999999996
538	207.65999999999997
539	202.25699999999998
540	125.12699999999997
541	127.14299999999997
542	126.15899999999999
543	145.58899999999997
544	140.18599999999998
545	127.09899999999999
546	145.54500000000002
547	111.1
548	176.013
549	113.116
550	126.15899999999998
551	232.323
552	267.21000000000004
553	210.65999999999997
554	176.21499999999997
555	189.21399999999994
556	177.24699999999996
557	196.67699999999996
558	239.068
559	197.031
560	202.21299999999997
561	202.21300000000002
562	207.048
563	193.065
564	241.93499999999997
565	161.16
566	145.16099999999997
567	147.177
568	235.10199999999998
569	273.76599999999996
570	204.29799999999994
571	301.22
572	192.262
573	303.211
574	178.212
575	196.658
576	162.21299999999997
577	227.126
578	164.22899999999996
579	213.099
580	163.24499999999995
581	159.21299999999997
582	439.1540000000001
583	253.70999999999998
584	272.15599999999995
585	165.19199999999998
586	160.17599999999996
587	130.143
588	179.05699999999996
589	212.02999999999994
590	115.176
591	306.3620000000001
592	290.36300000000006
593	388.2490000000001
594	291.39500000000004
595	305.422
596	175.231
597	226.11699999999993
598	176.26299999999998
599	172.231
600	205.25699999999995
601	273.18499999999995
602	190.28999999999996
603	291.39500000000004
604	207.616
605	173.171
606	175.18699999999998
607	174.20299999999997
608	193.63299999999998
609	188.23
610	126.17999999999998
611	139.179
612	128.196
613	141.23899999999998
614	306.3620000000001
615	277.36800000000005
616	125.10199999999998
617	127.11799999999998
618	226.25099999999998
619	140.16099999999997
620	312.3910000000001
621	296.39200000000005
622	298.4080000000001
623	340.4450000000001
624	311.451
625	312.435
626	354.47200000000015
627	241.03999999999996
628	317.96400000000006
629	269.094
630	180.188
631	164.189
632	268.72499999999997
633	188.186
634	224.25999999999996
635	322.14599999999996
636	154.194
637	188.186
638	159.192
639	169.187
640	172.187
641	174.203
642	173.219
643	162.148
644	146.14899999999997
645	148.165
646	147.18099999999998
647	161.208
648	275.55400000000003
649	241.10899999999998
650	243.12499999999997
651	242.14099999999996
652	261.571
653	255.136
654	207.22899999999993
655	191.22999999999996
656	193.24599999999995
657	192.26199999999994
658	178.23499999999999
659	289.18399999999997
660	206.28899999999993
661	205.25699999999995
662	202.25699999999995
663	190.28999999999996
664	186.25799999999998
665	230.355
666	205.25699999999992
667	189.25799999999995
668	191.27399999999994
669	287.212
670	204.31699999999992
671	188.182
672	206.62800000000001
673	172.183
674	265.106
675	185.182
676	174.19899999999998
677	223.069
678	173.21499999999997
679	159.188
680	169.18299999999996
681	270.137
682	187.242
683	188.18599999999998
684	253.09899999999996
685	190.202
686	175.191
687	203.24499999999998
688	163.13199999999998
689	165.14799999999997
690	164.16399999999996
691	178.19099999999997
692	224.061
693	199.209
694	198.269
695	188.251
696	239.137
697	175.256
698	203.30999999999997
699	183.21
700	170.215
701	198.269
702	224.057
703	160.176
704	189.17
705	220.27199999999993
706	205.30499999999992
707	191.27799999999993
708	201.27299999999994
709	221.25999999999993
710	220.27199999999993
711	205.30499999999992
712	191.27799999999993
713	205.238
714	223.684
715	189.239
716	191.25500000000002
717	190.27100000000002
718	233.292
719	209.701
720	371.28600000000006
721	204.29799999999997
722	189.17000000000002
723	241.13199999999998
724	191.27799999999996
725	187.24599999999998
726	206.24499999999992
727	187.24599999999992
728	192.21799999999993
729	176.21899999999997
730	241.13199999999995
731	178.23499999999996
732	227.10499999999993
733	177.25099999999995
734	173.21899999999997
735	191.27799999999993
736	206.24499999999992
737	190.24599999999995
738	192.26199999999994
739	241.13199999999992
740	191.27799999999993
741	208.21699999999993
742	192.21799999999996
743	205.21699999999993
744	193.24999999999994
745	189.21799999999996
746	453.2590000000003
747	207.27699999999993
748	189.174
749	175.191
750	174.207
751	160.18000000000004
752	188.234
753	191.22999999999993
754	175.23099999999997
755	177.24699999999996
756	226.11699999999993
757	176.26299999999995
758	172.23099999999997
759	273.18499999999995
760	190.28999999999994
761	167.18900000000002
762	188.18599999999998
763	253.09899999999996
764	190.20199999999997
765	239.07199999999997
766	175.19099999999995
767	203.24499999999995
768	165.148
769	181.21599999999998
770	162.148
771	199.209
772	170.215
773	199.209
774	183.21
775	185.226
776	170.215
777	205.25699999999995
778	218.25599999999991
779	207.27299999999994
780	303.1430000000001
781	206.28899999999993
782	192.26199999999997
783	202.25699999999995
784	235.28299999999993
785	303.211
786	220.31599999999992
787	205.23800000000003
788	223.684
789	189.239
790	191.25500000000002
791	190.27100000000002
792	186.239
793	209.70100000000002
794	204.298
795	219.265
796	237.71099999999998
797	273.76599999999996
798	203.266
799	216.265
800	268.179
801	205.282
802	301.21999999999997
803	176.171
804	194.61700000000002
805	160.17199999999997
806	162.188
807	161.20399999999998
808	157.17199999999997
809	204.225
810	316.378
811	181.21599999999998
812	165.21699999999998
813	167.23299999999998
814	130.14300000000003
815	175.187
816	229.688
817	159.188
818	172.187
819	161.204
820	210.07399999999998
821	160.22000000000003
822	146.193
823	156.18800000000002
824	257.142
825	174.24699999999999
826	183.21
827	198.269
828	199.209
829	183.21
830	200.197
831	184.19799999999998
832	186.214
833	171.20300000000003
834	199.257
835	199.209
836	185.226
837	170.215
838	198.26899999999998
839	235.2829999999999
840	237.2989999999999
841	286.16900000000004
842	236.31499999999988
843	222.28799999999993
844	232.2829999999999
845	235.28299999999993
846	237.29899999999992
847	286.169
848	236.3149999999999
849	222.28799999999995
850	232.28299999999993
851	265.3089999999999
852	252.2699999999999
853	250.3419999999999
854	236.31499999999994
855	222.28799999999998
856	252.26999999999992
857	250.34199999999993
858	219.26499999999996
859	203.26599999999996
860	205.28199999999995
861	254.15199999999996
862	247.31900000000002
863	281.336
864	335.8370000000001
865	265.337
866	330.25000000000006
867	267.353
868	316.223
869	280.396
870	247.31599999999997
871	189.17
872	191.186
873	204.22899999999998
874	190.198
875	246.291
876	208.21699999999996
877	192.21799999999996
878	194.23399999999998
879	193.24999999999997
880	207.27699999999993
881	186.21400000000003
882	188.23000000000002
883	237.1
884	173.21900000000002
885	186.21400000000003
886	237.1
887	173.21900000000002
888	183.21400000000003
889	177.25099999999995
890	191.2779999999999
891	194.215
892	180.232
893	307.3500000000001
894	291.35100000000006
895	293.3670000000001
896	389.2370000000001
897	389.30500000000023
898	165.14799999999997
899	179.17499999999998
900	175.18699999999998
901	159.188
902	172.18699999999998
903	161.204
904	210.07399999999998
905	160.21999999999997
906	156.188
907	257.142
908	174.24699999999996
909	200.197
910	184.198
911	186.21400000000003
912	199.25699999999998
913	176.17499999999995
914	194.62099999999995
915	160.17599999999996
916	162.19199999999995
917	204.22899999999998
918	188.251
919	253.16400000000002
920	190.267
921	185.25099999999998
922	203.31
923	175.23099999999994
924	177.24699999999993
925	176.26299999999992
926	162.23599999999996
927	172.23099999999994
928	190.2899999999999
929	203.28499999999994
930	205.30099999999993
931	301.1710000000001
932	190.28999999999996
933	233.31099999999992
934	301.239
935	218.3439999999999
936	218.29999999999995
937	316.18600000000004
938	215.29999999999995
939	248.32599999999994
940	203.201
941	187.20200000000003
942	189.21800000000002
943	285.088
944	174.20700000000002
945	184.20200000000003
946	202.261
947	219.28399999999993
948	203.28499999999997
949	216.28399999999993
950	205.30099999999996
951	301.17100000000005
952	204.31699999999995
953	190.29
954	200.28499999999997
955	301.23900000000003
956	218.29999999999995
957	220.31599999999995
958	316.18600000000004
959	219.33199999999994
960	215.29999999999995
961	248.32599999999994
962	233.35899999999995
963	203.20100000000002
964	187.202
965	189.21800000000002
966	285.088
967	174.20700000000005
968	184.202
969	175.187
970	229.68800000000002
971	159.188
972	172.187
973	161.204
974	210.074
975	160.22000000000003
976	156.18800000000002
977	257.142
978	146.149
979	148.165
980	197.035
981	257.23599999999993
982	270.23499999999996
983	259.25199999999995
984	272.29499999999996
985	188.182
986	172.183
987	174.19899999999998
988	223.069
989	173.21499999999997
990	159.188
991	169.18299999999996
992	270.137
993	187.242
994	188.182
995	172.183
996	174.19899999999998
997	223.069
998	173.21499999999997
999	159.188
1000	202.20899999999997
1001	270.137
1002	187.24199999999996
1003	202.213
1004	220.65900000000002
1005	186.214
1006	188.23000000000002
1007	187.24600000000004
1008	230.26700000000002
1009	206.67600000000002
1010	202.21299999999997
1011	220.65899999999996
1012	186.21399999999997
1013	188.22999999999996
1014	187.24599999999995
1015	230.26700000000002
1016	206.67599999999996
1017	201.273
1018	223.684
1019	236.683
1020	225.70000000000002
1021	238.743
1022	247.659
1023	192.17399999999998
1024	176.17499999999998
1025	178.191
1026	220.228
1027	196.637
1028	192.17399999999998
1029	178.19099999999997
1030	220.228
1031	208.242
1032	226.68800000000002
1033	194.25900000000001
1034	236.29600000000002
1035	212.705
1036	208.24199999999996
1037	226.68799999999996
1038	192.24299999999997
1039	194.25899999999996
1040	193.27499999999995
1041	236.29600000000002
1042	212.70499999999996
1043	220.31599999999995
1044	316.18600000000004
1045	219.33199999999994
1046	205.30499999999995
1047	215.29999999999995
1048	203.201
1049	187.202
1050	189.218
1051	174.20700000000002
1052	184.202
1053	207.664
1054	202.26099999999997
1055	194.21099999999998
1056	212.657
1057	178.212
1058	180.22799999999998
1059	193.271
1060	186.18799999999996
1061	204.63399999999996
1062	170.18899999999996
1063	172.20499999999996
1064	167.18899999999996
1065	268.143
1066	185.24799999999996
1067	239.07199999999995
1068	270.741
1069	202.25699999999995
1070	251.12699999999995
1071	197.24099999999996
1072	197.035
1073	126.115
1074	144.561
1075	180.616
1076	112.132
1077	208.002
1078	111.14800000000002
1079	107.11600000000001
1080	130.578
1081	204.25
1082	222.696
1083	188.251
1084	253.16400000000002
1085	190.267
1086	189.283
1087	175.256
1088	203.31
1089	205.25699999999992
1090	207.2729999999999
1091	303.14300000000014
1092	206.2889999999999
1093	192.26199999999994
1094	202.25699999999992
1095	303.211
1096	220.3159999999999
1097	222.69600000000003
1098	188.25099999999998
1099	281.17400000000004
1100	253.16400000000002
1101	190.267
1102	189.283
1103	185.25099999999998
1104	203.31
1105	215.20800000000003
1106	233.65400000000002
1107	199.209
1108	201.22500000000002
1109	250.095
1110	196.209
1111	229.235
1112	214.268
1113	204.18499999999997
1114	222.63099999999997
1115	188.18599999999998
1116	201.18499999999997
1117	253.09899999999996
1118	190.20199999999997
1119	239.07199999999997
1120	189.21799999999996
1121	218.212
1122	203.24499999999995
1123	204.18499999999997
1124	222.63099999999997
1125	188.18599999999998
1126	190.20199999999997
1127	239.07199999999997
1128	218.21199999999996
1129	203.24499999999995
1130	202.209
1131	220.65500000000003
1132	186.21
1133	199.20900000000003
1134	188.226
1135	187.24200000000002
1136	201.269
1137	164.08199999999997
1138	166.09799999999998
1139	232.666
1140	198.221
1141	291.144
1142	263.134
1143	200.237
1144	195.221
1145	212.248
1146	213.27999999999997
1147	199.209
1148	215.208
1149	199.209
1150	212.208
1151	201.22500000000002
1152	250.095
1153	186.21400000000003
1154	381.2560000000001
1155	214.268
1156	190.24599999999995
1157	191.27799999999996
1158	187.24599999999995
1159	220.27199999999993
1160	205.30499999999992
1161	192.21799999999996
1162	176.21899999999997
1163	178.23499999999999
1164	177.25099999999998
1165	173.21899999999997
1166	191.27799999999993
1167	208.28599999999997
1168	210.302
1169	209.31799999999998
1170	205.28599999999997
1171	238.31199999999995
1172	390.3330000000002
1173	223.34499999999994
1174	307.3500000000001
1175	291.35100000000006
1176	293.3670000000001
1177	292.38300000000004
1178	288.35100000000006
1179	473.39800000000014
1180	263.341
1181	259.309
1182	198.60499999999996
1183	177.15899999999996
1184	184.62199999999996
1185	204.185
1186	222.631
1187	188.186
1188	253.099
1189	190.202
1190	239.072
1191	218.212
1192	203.24499999999998
1193	209.24499999999998
1194	193.24599999999998
1195	195.26199999999997
1196	194.27799999999996
1197	180.25099999999998
1198	190.24599999999998
1199	223.27199999999993
1200	208.30499999999992
1201	193.24599999999998
1202	195.26199999999997
1203	244.13199999999998
1204	194.27799999999996
1205	190.24599999999998
1206	208.30499999999998
1207	222.23999999999992
1208	240.68599999999992
1209	206.24099999999993
1210	271.154
1211	208.25699999999992
1212	304.1270000000001
1213	207.2729999999999
1214	193.24599999999992
1215	203.24099999999993
1216	388.28800000000024
1217	221.2999999999999
1218	240.68599999999995
1219	206.24099999999996
1220	219.23999999999992
1221	271.15399999999994
1222	208.25699999999995
1223	304.12700000000007
1224	207.27299999999994
1225	193.24599999999998
1226	203.24099999999996
1227	388.28800000000024
1228	221.29999999999993
1229	192.21799999999996
1230	176.219
1231	178.23499999999999
1232	173.219
1233	267.20599999999996
1234	251.20699999999997
1235	264.20599999999996
1236	253.22299999999996
1237	252.23899999999995
1238	271.669
1239	433.2540000000001
1240	266.26599999999996
1241	297.152
1242	344.2200000000001
1243	231.66
1244	254.083
1245	213.25799999999995
1246	197.259
1247	199.27499999999998
1248	212.31799999999996
1249	141.55700000000002
1250	234.48000000000002
1251	155.584
1252	156.61599999999999
1253	232.66600000000003
1254	291.144
1255	263.134
1256	200.23700000000002
1257	195.221
1258	213.28
1259	178.212
1260	225.494
1261	204.04799999999994
1262	255.962
1263	193.065
1264	142.227
1265	247.72799999999998
1266	275.114
1267	205.238
1268	191.255
1269	176.244
1270	186.23899999999998
1271	219.26500000000001
1272	371.28600000000006
1273	204.298
1274	189.17
1275	174.20299999999997
1276	170.17099999999996
1277	110.11199999999998
1278	123.11099999999999
1279	160.998
1280	111.144
1281	208.06599999999997
1282	125.17099999999996
1283	110.112
1284	123.111
1285	112.128
1286	111.14400000000002
1287	125.17099999999996
1288	205.25699999999995
1289	189.25799999999998
1290	191.27399999999997
1291	287.144
1292	190.28999999999996
1293	176.263
1294	219.28399999999993
1295	287.212
1296	204.31699999999995
1297	189.25799999999995
1298	191.27399999999994
1299	287.14400000000006
1300	190.28999999999994
1301	176.26299999999998
1302	287.212
1303	204.31699999999992
1304	232.327
1305	234.343
1306	283.2130000000001
1307	233.35899999999998
1308	247.38599999999994
1309	283.2130000000001
1310	233.35899999999998
1311	219.332
1312	229.327
1313	186.21400000000003
1314	188.23000000000002
1315	284.1
1316	173.21900000000002
1317	183.21400000000003
1318	201.27300000000002
1319	202.213
1320	186.21400000000003
1321	188.23000000000002
1322	284.1
1323	187.246
1324	173.21900000000002
1325	216.24
1326	201.273
1327	218.643
1328	254.69800000000004
1329	184.198
1330	197.197
1331	186.21400000000003
1332	185.23000000000002
1333	171.20300000000003
1334	181.198
1335	204.66000000000003
1336	199.257
1337	218.643
1338	254.69800000000004
1339	184.198
1340	197.19699999999997
1341	186.21400000000003
1342	185.23000000000002
1343	204.66
1344	199.25699999999998
1345	225.49399999999997
1346	191.04899999999998
1347	204.04799999999997
1348	193.065
1349	188.04899999999998
1350	292.198
1351	232.666
1352	195.221
1353	213.28
1354	275.22600000000006
1355	329.72700000000015
1356	259.227
1357	261.243
1358	310.11299999999994
1359	260.259
1360	256.227
1361	279.6889999999999
1362	441.27400000000017
1363	357.18100000000015
1364	274.286
1365	265.08399999999995
1366	283.53000000000003
1367	249.08499999999995
1368	299.97100000000006
1369	246.08499999999995
1370	264.14399999999995
1371	223.22799999999992
1372	207.22899999999996
1373	220.22799999999992
1374	209.24499999999995
1375	258.1149999999999
1376	204.22899999999996
1377	227.69099999999992
1378	389.27600000000024
1379	305.18300000000005
1380	222.28799999999993
1381	246.69299999999998
1382	212.248
1383	225.24699999999996
1384	277.161
1385	214.264
1386	263.13399999999996
1387	213.28
1388	199.25300000000001
1389	209.248
1390	310.20200000000006
1391	227.30699999999996
1392	220.253
1393	204.254
1394	206.26999999999998
1395	205.28599999999997
1396	177.203
1397	161.20399999999998
1398	174.203
1399	212.09
1400	148.209
1401	259.15799999999996
1402	176.26299999999995
1403	200.21499999999995
1404	366.26300000000015
1405	221.26
1406	205.261
1407	206.29299999999998
1408	249.31399999999996
1409	225.72299999999998
1410	387.3080000000001
1411	220.31999999999996
1412	221.26
1413	205.261
1414	207.277
1415	249.314
1416	225.72299999999998
1417	220.32000000000002
1418	207.273
1419	209.289
1420	258.159
1421	208.30499999999998
1422	204.273
1423	237.29899999999995
1424	222.33199999999994
1425	207.273
1426	209.289
1427	258.159
1428	208.30499999999998
1429	204.273
1430	237.29899999999995
1431	305.22700000000003
1432	222.33199999999997
1433	207.273
1434	209.289
1435	258.159
1436	208.30499999999998
1437	194.278
1438	204.273
1439	222.3319999999999
1440	238.64799999999997
1441	218.29999999999998
1442	220.31599999999997
1443	219.33199999999997
1444	262.3529999999999
1445	233.35899999999995
1446	218.29999999999998
1447	220.31599999999997
1448	219.33199999999997
1449	262.35299999999995
1450	233.3589999999999
1451	202.213
1452	256.714
1453	199.213
1454	237.1
1455	187.24599999999998
1456	183.214
1457	202.213
1458	256.714
1459	186.214
1460	199.213
1461	188.23
1462	237.1
1463	187.24599999999998
1464	173.219
1465	183.214
1466	206.676
1467	368.26099999999997
1468	215.04999999999998
1469	136.154
1470	169.249
1471	202.213
1472	187.24599999999998
1473	173.219
1474	183.214
1475	202.213
1476	187.24599999999998
1477	173.219
1478	187.24599999999998
1479	173.219
1480	183.214
1481	198.287
1482	378.3180000000001
1483	146.21099999999998
1484	164.65699999999998
1485	130.21200000000002
1486	228.09799999999996
1487	117.217
1488	118.201
1489	160.23799999999997
1490	145.271
1491	194.19
1492	248.69099999999997
1493	178.19099999999997
1494	180.207
1495	229.07699999999997
1496	179.22299999999998
1497	175.19099999999997
1498	360.238
1499	276.145
1500	193.24999999999994
1501	270.21000000000004
1502	288.65600000000006
1503	254.21100000000004
1504	319.124
1505	256.22700000000003
1506	305.09700000000004
1507	255.24300000000002
1508	251.21100000000004
1509	284.23699999999997
1510	269.2699999999999
1511	212.26999999999992
1512	230.71599999999992
1513	196.2709999999999
1514	209.2699999999999
1515	198.28699999999992
1516	197.3029999999999
1517	352.4770000000002
1518	211.3299999999999
1519	144.56099999999998
1520	180.61599999999999
1521	110.11599999999999
1522	112.13199999999999
1523	111.14800000000001
1524	292.16299999999995
1525	125.17499999999998
1526	198.24699999999999
1527	200.26299999999998
1528	230.22299999999998
1529	248.66899999999998
1530	284.724
1531	214.224
1532	227.22299999999998
1533	216.23999999999998
1534	265.10999999999996
1535	215.25599999999997
1536	258.277
1537	234.68599999999998
1538	229.283
1539	230.22299999999998
1540	248.66899999999998
1541	284.724
1542	214.224
1543	227.22299999999998
1544	216.23999999999998
1545	265.10999999999996
1546	215.25599999999997
1547	201.22899999999998
1548	258.277
1549	234.68599999999998
1550	229.283
1551	214.24599999999995
1552	198.24699999999996
1553	200.26299999999995
1554	242.29999999999993
1555	380.2940000000002
1556	213.30599999999993
1557	163.585
1558	182.031
1559	147.58599999999998
1560	245.68699999999998
1561	226.073
1562	162.192
1563	228.247
1564	246.69299999999998
1565	212.24800000000002
1566	225.24699999999999
1567	277.161
1568	214.264
1569	263.13399999999996
1570	199.25300000000004
1571	209.24800000000002
1572	310.20200000000006
1573	227.307
1574	228.247
1575	212.24800000000002
1576	277.161
1577	214.26400000000004
1578	263.13399999999996
1579	199.25300000000004
1580	227.30700000000002
1581	263.32200000000006
1582	247.32299999999998
1583	249.339
1584	248.355
1585	291.3760000000001
1586	267.785
1587	429.3700000000001
1588	262.38200000000006
1589	205.011
1590	223.457
1591	191.028
1592	190.04399999999998
1593	209.474
1594	196.27499999999998
1595	198.24699999999999
1596	182.248
1597	189.17
1598	207.616
1599	173.171
1600	238.084
1601	174.20299999999997
1602	188.23
1603	190.97999999999996
1604	209.426
1605	174.981
1606	171.981
1607	205.00699999999998
1608	286.209
1609	304.65500000000003
1610	270.21000000000004
1611	335.12300000000005
1612	272.226
1613	285.269
1614	160.625
1615	196.68
1616	139.179
1617	123.18
1618	142.24599999999998
1619	200.19700000000003
1620	218.64300000000003
1621	184.198
1622	186.214
1623	214.22400000000005
1624	204.66000000000003
1625	199.257
1626	206.22600000000003
1627	224.67200000000003
1628	190.227
1629	210.68900000000002
1630	205.286
1631	201.18500000000003
1632	367.23300000000006
1633	209.314
1634	211.33
1635	210.346
1636	391.3610000000001
1637	224.37300000000002
1638	205.238
1639	240.125
1640	190.271
1641	229.68799999999996
1642	161.20399999999998
1643	210.07399999999998
1644	160.21999999999997
1645	156.188
1646	341.235
1647	189.23899999999998
1648	191.255
1649	204.298
1650	256.508
1651	199.00699999999998
1652	188.024
1653	187.03999999999996
1654	201.06699999999998
1655	144.17
1656	162.61599999999999
1657	128.171
1658	141.17
1659	193.08399999999995
1660	172.22399999999996
1661	283.14599999999996
1662	301.592
1663	267.147
1664	360.07000000000005
1665	280.14599999999996
1666	332.06
1667	269.163
1668	281.174
1669	282.206
1670	370.28700000000003
1671	270.741
1672	213.24
1673	265.154
1674	202.257
1675	251.127
1676	201.273
1677	197.241
1678	382.288
1679	298.195
1680	215.29999999999998
1681	219.26499999999996
1682	254.15199999999996
1683	190.27099999999996
1684	195.262
1685	194.278
1686	158.178
1687	193.206
1688	179.22299999999998
1689	359.2540000000002
1690	255.2949999999999
1691	320.20800000000014
1692	257.3109999999999
1693	270.354
1694	241.19899999999998
1695	244.14600000000002
1696	670.2740000000002
1697	240.56799999999998
1698	245.072
1699	219.712
1700	184.15099999999998
1701	241.93499999999997
1702	221.25899999999996
1703	215.488
1704	185.248
1705	191.15600000000003
1706	195.57100000000003
1707	112.12799999999999
1708	192.645
1709	98.105
1710	125.175
1711	225.31300000000002
1712	173.149
1713	231.342
1714	160.17600000000002
1715	209.25200000000004
1716	212.68
1717	190.11999999999995
1718	227.245
1719	158.588
1720	169.184
1721	153.56799999999998
1722	185.20399999999998
1723	156.20999999999998
1724	199.25600000000003
1725	97.12100000000002
1726	176.017
1727	170.62399999999997
1728	91.13499999999999
1729	240.68900000000002
1730	233.29200000000003
1731	267.737
1732	194.11199999999997
1733	212.55799999999996
1734	212.55800000000002
1735	190.651
1736	240.56799999999998
1737	237.074
1738	315.97
1739	251.101
1740	228.55700000000002
1741	168.58700000000002
1742	157.194
1743	170.624
1744	127.10299999999997
1745	97.12100000000001
1746	179.006
1747	136.076
1748	150.103
1749	204.181
1750	193.27499999999998
1751	205.25699999999995
1752	246.107
1753	217.098
1754	97.12100000000002
1755	163.18
1756	235.29000000000002
1757	139.202
1758	160.194
1759	238.08799999999997
1760	158.178
1761	192.62299999999996
1762	237.07399999999996
1763	182.204
1764	136.969
1765	191.19
1766	153.13699999999997
1767	285.346
1768	205.07599999999996
1769	254.152
1770	204.056
1771	251.23799999999997
1772	280.131
1773	221.328
1774	204.254
1775	265.359
1776	298.4290000000001
1777	199.27499999999998
1778	186.236
1779	192.308
1780	163.58499999999998
1781	222.7
1782	172.209
1783	368.1530000000001
1784	166.11099999999996
1785	151.19400000000002
1786	217.02200000000002
1787	212.27000000000004
1788	267.375
1789	183.23199999999997
1790	186.25499999999997
1791	144.218
1792	212.273
1793	98.10500000000002
1794	240.1
1795	183.00799999999998
1796	212.204
1797	239.31799999999998
1798	154.21299999999997
1799	123.15499999999997
1800	163.60399999999998
1801	170.639
1802	247.72899999999998
1803	214.30899999999994
1804	177.15900000000002
1805	206.197
1806	204.99800000000002
1807	182.20399999999998
1808	177.20299999999995
1809	222.04899999999992
1810	210.707
1811	164.13000000000002
1812	178.235
1813	194.23399999999998
1814	175.571
1815	228.99499999999998
1816	155.584
1817	143.236
1818	147.18099999999998
1819	176.175
1820	216.24
1821	204.204
1822	153.56799999999998
1823	134.13799999999998
1824	264.686
1825	222.988
1826	153.56799999999998
1827	264.018
1828	226.684
1829	259.714
1830	267.044
1831	171.97
1832	254.71599999999998
1833	267.044
1834	158.24499999999998
1835	219.03799999999998
1836	216.23999999999995
1837	250.117
1838	222.063
1839	241.65499999999997
1840	215.661
1841	143.167
1842	196.047
1843	259.541
1844	208.002
1845	246.046
1846	336.17599999999993
1847	271.263
1848	322.14899999999994
1849	341.76300000000003
1850	197.58100000000002
1851	151.20899999999997
1852	189.17999999999995
1853	155.628
1854	192.04800000000003
1855	122.17099999999996
1856	235.648
1857	369.21700000000016
1858	246.759
1859	225.09600000000003
1860	258.64799999999997
1861	204.67800000000003
1862	174.001
1863	269.547
1864	235.28299999999993
1865	321.37300000000005
1866	271.135
1867	318.203
1868	204.185
1869	111.14399999999996
1870	216.24
1871	262.469
1872	207.61599999999999
1873	226.06199999999998
1874	100.121
1875	239.68300000000002
1876	192.26199999999994
1877	128.219
1878	204.31699999999992
1879	182.26699999999997
1880	142.24599999999998
1881	220.14999999999992
1882	202.007
1883	158.15999999999997
1884	127.09899999999998
1885	126.11499999999998
1886	176.175
1887	226.231
1888	178.23499999999996
1889	263.116
1890	225.08499999999998
1891	186.214
1892	163.242
1893	192.21799999999993
1894	188.186
1895	151.194
1896	204.678
1897	279.066
1898	204.25
1899	287.16700000000003
1900	208.26099999999997
1901	270.712
1902	282.748
1903	281.76400000000007
1904	177.232
1905	277.345
1906	247.72500000000002
1907	268.721
1908	150.20600000000002
1909	176.21899999999994
1910	273.23499999999996
1911	225.28799999999993
1912	292.3790000000001
1913	246.74
1914	176.219
1915	291.681
1916	174.00100000000003
1917	174.207
1918	174.207
1919	226.30099999999996
1920	240.32799999999995
1921	242.29999999999995
1922	192.26199999999997
1923	180.25099999999998
1924	219.26500000000004
1925	237.88199999999998
1926	155.906
1927	190.07299999999998
1928	130.534
1929	178.23499999999999
1930	190.24599999999998
1931	134.138
1932	203.24499999999995
1933	340.44500000000005
1934	216.03400000000002
1935	195.17399999999998
1936	237.29899999999998
1937	237.29899999999998
1938	246.30999999999995
1939	199.047
1940	170.599
1941	168.12299999999996
1942	263.134
1943	224.05699999999996
1944	241.04399999999998
1945	307.36500000000007
1946	201.067
1947	199.04699999999997
1948	296.124
1949	124.143
1950	224.057
1951	217.228
1952	401.20000000000016
1953	102.137
1954	195.203
1955	122.10199999999998
1956	235.283
1957	237.23399999999998
1958	186.00799999999998
1959	286.169
1960	238.64799999999997
1961	264.904
1962	280.903
1963	129.16299999999998
1964	207.185
1965	110.116
1966	209.99099999999999
1967	243.08599999999998
1968	215.29600000000002
1969	190.20199999999994
1970	275.308
1971	244.172
1972	272.226
1973	218.25599999999991
1974	215.25199999999992
1975	189.21399999999997
1976	178.23899999999998
1977	192.266
1978	204.678
1979	208.64100000000002
1980	284.31100000000004
1981	452.5070000000002
1982	452.5070000000002
1983	376.4560000000002
1984	229.23199999999997
1985	254.71599999999998
1986	119.576
1987	208.64100000000002
1988	190.633
1989	250.035
1990	151.194
1991	225.09600000000003
1992	186.00799999999998
1993	125.131
1994	226.859
1995	316.984
1996	215.661
1997	201.06699999999995
1998	256.078
[truncated: 370 more rows]
