# Supplementary material for: End-to-end multimodal structure elucidation from raw spectra combining contrastive learning and evolutionary algorithms
Source: Nat Commun. 2026 Jun 5;17:5013. doi: 10.1038/s41467-026-73846-y (PMC13241512; doi:10.1038/s41467-026-73846-y)
Supplement: Supplementary file 4 — Source Data [file 41467_2026_73846_MOESM4_ESM.zip › source_data/supp_fig9/supplementary_fig9.csv]

heavy_atom_count
12
21
21
23
19
31
35
34
21
25
9
25
23
27
21
23
13
18
12
14
26
13
30
14
27
35
15
23
18
35
32
26
17
23
13
12
30
30
15
17
35
32
25
24
12
29
22
27
23
22
31
23
10
16
16
28
23
33
29
11
12
15
21
20
32
32
21
34
34
22
26
12
28
23
23
25
24
12
12
30
26
31
24
20
21
18
26
25
15
23
28
23
20
34
20
21
12
19
19
29
35
31
30
27
30
13
20
18
24
21
35
29
14
14
31
18
27
33
26
18
31
21
24
18
16
33
28
13
22
13
28
33
28
34
27
11
32
24
19
32
13
21
17
24
30
33
30
12
15
14
30
13
21
29
23
30
25
22
10
29
31
21
14
21
26
24
11
15
10
22
22
25
24
34
22
11
13
33
33
29
23
20
18
25
20
33
18
28
12
20
14
17
19
16
21
26
28
21
33
21
30
24
12
9
19
27
21
29
32
20
34
24
8
35
19
30
20
25
28
20
25
15
9
30
29
9
13
15
18
22
16
12
29
25
11
15
26
15
20
33
10
23
32
25
10
18
34
17
12
30
30
15
28
24
25
28
32
35
35
14
14
21
13
18
20
30
21
27
18
18
19
30
16
28
26
34
13
18
25
29
33
28
27
22
27
19
35
27
15
32
14
21
32
32
32
27
18
17
29
33
14
23
16
22
12
9
19
17
21
11
27
14
28
13
18
14
16
13
25
13
31
17
27
25
14
17
15
27
11
26
19
22
35
35
15
27
9
8
27
23
9
29
31
23
24
13
20
13
19
15
18
15
28
25
24
29
11
16
13
21
27
30
23
34
18
9
18
19
27
9
34
16
18
8
31
18
28
31
11
8
28
20
18
23
21
23
10
28
22
19
29
15
21
20
16
28
14
11
26
27
12
26
19
20
16
23
14
13
28
30
17
23
21
30
31
23
21
25
32
17
12
20
28
23
17
26
26
23
14
22
18
33
10
16
26
17
22
31
22
14
27
24
22
24
30
29
31
18
18
20
31
15
33
23
32
10
14
31
35
13
21
27
20
34
18
28
21
14
21
12
19
14
13
20
15
31
32
18
26
13
19
17
12
34
35
32
19
25
27
29
31
9
34
16
28
32
27
21
18
12
19
33
18
15
31
17
25
32
29
11
24
11
30
33
10
20
12
24
14
26
20
12
25
27
31
18
28
14
6
18
18
29
14
28
15
31
24
23
19
20
16
16
17
35
17
29
13
16
30
32
32
32
16
27
22
30
30
31
20
32
31
27
14
20
29
27
29
14
23
19
18
16
23
10
15
17
32
29
18
27
28
28
20
18
32
25
17
35
10
26
34
16
20
22
27
25
32
29
19
20
18
18
18
31
20
33
28
28
16
16
20
20
26
30
26
11
33
24
18
15
14
28
32
28
14
9
28
23
32
13
27
26
33
22
23
23
30
27
12
22
20
14
20
18
31
22
35
21
22
26
20
21
27
10
19
17
30
30
24
14
13
30
21
20
9
30
26
17
14
20
14
12
21
29
34
25
31
16
24
30
27
21
31
30
19
23
32
29
25
24
12
16
23
35
34
26
34
27
19
15
18
12
23
16
16
21
25
24
32
11
28
34
31
9
18
17
30
17
7
30
13
22
24
17
20
31
12
35
24
30
19
25
34
26
22
33
26
25
18
21
28
19
32
21
13
24
19
25
24
18
17
12
32
14
34
19
17
12
31
33
34
28
14
25
25
34
22
15
18
19
19
30
24
28
32
11
16
16
25
14
34
29
23
30
26
23
19
29
21
30
12
17
24
24
17
23
22
15
30
35
9
34
25
33
18
31
15
23
23
17
24
26
17
23
30
24
19
20
26
20
29
31
25
30
22
18
15
12
20
12
22
13
18
22
23
31
17
33
19
23
19
20
10
29
16
27
34
28
23
27
13
26
19
34
25
29
23
29
24
11
20
16
11
27
14
15
24
14
16
17
18
34
27
13
18
34
27
23
14
34
18
23
16
29
14
22
30
17
32
22
11
13
26
19
31
19
27
32
11
33
7
15
19
30
27
14
30
23
16
20
31
25
26
11
25
6
25
15
10
18
17
29
13
29
24
18
27
16
25
19
24
26
23
26
25
32
14
32
16
11
26
28
13
27
32
7
24
27
16
21
25
19
12
12
28
26
19
24
17
10
17
23
23
30
13
30
18
13
30
18
28
28
17
24
14
33
25
19
28
15
21
6
30
10
21
20
14
22
29
34
33
11
22
17
25
17
33
24
12
29
20
13
29
19
23
14
26
27
8
27
22
18
17
32
12
25
30
18
19
24
26
35
31
35
13
18
35
10
15
32
29
32
17
18
23
15
12
30
12
25
11
15
8
19
31
18
20
33
27
20
12
33
14
24
29
24
27
31
27
18
14
13
14
27
15
16
28
9
20
28
27
19
23
18
25
17
17
27
27
18
17
28
35
27
27
18
31
32
23
32
33
27
13
22
14
10
27
15
31
21
31
26
30
26
28
18
23
22
23
15
19
12
12
22
29
20
11
20
19
21
33
35
17
11
14
18
18
16
19
34
34
32
15
23
34
29
16
15
22
15
23
14
35
35
15
28
18
12
30
18
23
16
29
18
28
22
17
15
33
25
27
29
24
23
28
16
12
16
9
27
15
12
18
20
16
13
20
33
19
28
14
8
30
31
23
22
13
22
35
29
33
29
21
16
18
12
17
20
12
10
17
15
30
18
20
32
30
34
13
20
17
33
27
16
26
14
16
10
19
15
31
25
26
18
20
9
10
23
25
13
29
21
29
34
26
31
19
17
32
19
33
26
25
20
28
19
17
17
14
23
11
25
16
28
26
15
21
27
24
22
20
30
29
25
22
16
23
10
11
31
16
8
11
32
20
19
21
16
25
33
34
25
16
15
32
28
24
27
32
22
17
17
33
16
25
19
17
34
23
29
30
18
15
12
16
28
32
15
19
33
29
25
13
14
8
23
22
19
13
16
21
35
25
26
30
13
32
27
12
18
27
23
11
31
34
30
21
22
20
9
15
32
30
9
21
25
10
23
22
31
24
7
15
13
33
13
16
17
14
34
27
22
30
21
23
23
29
14
24
28
18
22
17
20
24
23
34
34
29
17
15
31
16
12
35
10
25
23
24
12
15
19
18
18
10
25
15
24
33
27
33
26
14
26
16
10
29
15
25
30
21
29
19
26
31
20
22
19
15
10
24
21
14
35
22
17
24
26
17
18
19
26
21
29
16
32
18
19
35
8
32
32
26
13
15
22
22
17
26
28
24
17
28
25
18
23
32
25
26
35
22
20
31
34
18
35
26
24
19
22
27
25
22
31
31
23
33
15
13
9
16
28
23
16
24
17
24
29
27
9
29
30
35
21
31
28
21
29
22
22
17
18
19
25
27
16
13
33
17
27
21
27
24
15
24
27
30
20
15
28
26
15
18
29
30
17
26
16
14
16
23
27
21
14
27
12
27
23
30
28
23
14
13
16
32
29
13
9
14
12
24
12
26
15
16
12
27
23
22
32
23
23
24
23
25
21
34
23
23
22
22
22
33
16
24
25
21
16
21
27
12
22
22
32
30
16
25
20
34
12
21
24
20
10
20
16
17
11
19
33
19
11
19
18
16
27
28
30
19
26
28
12
23
21
21
15
31
30
18
34
32
13
15
9
25
30
35
17
14
27
18
30
20
23
16
27
25
33
10
22
23
30
26
25
23
20
30
29
22
23
26
23
15
35
19
29
33
27
22
24
12
30
29
34
24
34
33
21
28
22
32
29
29
25
17
11
23
10
13
33
32
27
31
13
26
34
33
19
33
10
28
26
32
29
14
30
33
26
21
25
29
19
17
30
12
18
21
31
12
12
20
20
35
32
17
35
14
14
20
27
24
25
26
33
19
16
25
27
29
28
19
18
22
30
16
17
26
22
20
20
14
13
32
23
26
16
26
26
20
23
22
31
26
30
19
34
23
27
35
17
22
11
20
25
17
14
21
19
24
29
15
12
19
11
14
28
14
22
16
22
21
17
13
25
33
34
20
29
23
20
23
29
19
35
28
17
22
35
22
34
24
24
27
28
29
33
10
11
32
22
21
31
19
33
16
13
20
12
13
8
34
13
14
30
21
29
30
32
26
26
19
33
14
18
24
24
28
14
20
21
20
28
19
24
19
28
17
30
27
11
29
31
9
17
17
34
24
28
18
24
24
29
16
27
32
26
35
18
21
24
29
29
27
13
24
30
20
16
21
24
29
16
19
15
12
34
27
20
13
33
22
33
33
19
19
20
33
20
31
29
20
33
20
22
32
24
28
18
11
25
30
22
27
35
23
34
22
12
23
27
19
12
21
32
34
23
21
22
26
20
17
32
22
19
30
22
17
22
28
27
18
27
20
22
30
15
27
29
21
24
17
25
21
15
29
33
29
14
17
31
28
11
31
10
32
26
18
12
28
23
25
17
29
35
15
24
13
18
32
12
13
23
15
26
22
24
15
29
31
21
11
17
11
27
27
10
13
29
32
[truncated: 36,784 more rows]
